# Supplementary material for: DNA context represents transcription regulation of the gene in mouse embryonic stem cells
Source: Sci Rep. 2016 Apr 14;6:24343. doi: 10.1038/srep24343 (PMC4831003; doi:10.1038/srep24343)
Supplement: Supplementary Table 2 [file srep24343-s2.xls]

## Sheet: SupplementaryTable2
6mer sequence	Probability of a sequence in H3K27ac in mESC	Probability of a sequence in H3K27ac depleted sites around TSS in mESC	Fold(pESC.H3K27ac/Depletion)	Enrichment in mESC over liver cells	Probability of a sequence in H3K27ac inmouse liver cells	Probability of a sequence in H3K27ac depleted sites around TSS in mouse liver cells	JASPAR motif mapped
AAAGCC	0.000348045	0.000322223	1.08014	1.83561	0.000189608	0.000370117	(MA0146.2,Zfx,TAAAGCCAGGCCTG)
AACAGC	0.000289017	0.000266874	1.08297	1.14922	0.00025149	0.000302095
AACCCC	0.000307084	0.000171871	1.78671	1.05867	0.000290066	0.000251564
AACCTC	0.000245022	0.000207634	1.18007	1.15985	0.000211253	0.000243736
AACCTG	0.000316866	0.000275731	1.14918	1.55911	0.000203236	0.000307602
AACTCC	0.000275119	0.000273171	1.00713	1.17198	0.000234747	0.000273848
AAGAGC	0.000357833	0.000308161	1.16119	1.50833	0.000237237	0.000366021
AAGAGG	0.000436644	0.000420637	1.03805	2.22319	0.000196404	0.000466978	(MA0146.2,Zfx,CCGGAAGAGGCCTG)
AAGCAG	0.000435823	0.00043177	1.00939	1.78277	0.000244464	0.000464141
AAGCCA	0.000385066	0.000378792	1.01656	1.80909	0.000212851	0.000442675	(MA0146.2,Zfx,TAAAGCCAGGCCTG)
AAGCCC	0.000368401	0.000211921	1.73839	1.13323	0.000325089	0.000302125
AAGCTC	0.000280759	0.000239797	1.17082	1.13011	0.000248436	0.000265095
AAGCTG	0.000387087	0.000364962	1.06062	1.77227	0.000218413	0.000396847
AAGGAG	0.000504527	0.000460274	1.09614	2.17405	0.000232068	0.000501247
AAGGCC	0.000329186	0.000224016	1.46947	1.32452	0.000248532	0.000296861	(MA0146.2,Zfx,AACCGCAAGGCCTT);(MA0146.2,Zfx,CTCCGCAAGGCCTT)
AAGGCT	0.00035366	0.000349524	1.01183	1.5346	0.000230457	0.000372817
AAGGGA	0.000403916	0.00040038	1.00883	1.73074	0.000233377	0.000436501	(MA0144.2,STAT3,CTTAAGGGAAG)
AAGGGC	0.000312238	0.000196836	1.58629	1.11077	0.000281099	0.000272544	(MA0039.2,Klf4,AGGGAAGGGC);(MA0146.2,Zfx,AAGGGCTAGCCCTG)
AAGGGG	0.0003666	0.000285619	1.28353	1.50233	0.000244021	0.000357192
AAGGGT	0.000233633	0.000226284	1.03248	1.19474	0.000195551	0.00025393
AAGGTC	0.00026704	0.000239299	1.11593	1.55558	0.000171666	0.000247756	(MA0141.3,ESRRB,CGAAGGTCGTA);(MA0141.3,ESRRB,TTAAGGTCAGG);(MA0141.3,ESRRB,TTAAGGTCGAT)
AAGGTG	0.000358682	0.000272415	1.31667	1.59941	0.00022426	0.000321285
AAGTGC	0.000244623	0.000204559	1.19586	1.16555	0.000209878	0.000250016
ACACCC	0.000312921	0.000226928	1.37894	1.25289	0.000249759	0.00028691
ACAGCA	0.000392216	0.000387125	1.01315	1.93645	0.000202544	0.000419753
ACAGCC	0.000426965	0.000242048	1.76397	1.57446	0.000271182	0.000395739
ACAGCT	0.000364409	0.000362659	1.00483	1.5019	0.000242632	0.000392372
ACAGGC	0.00031176	0.000222418	1.40168	1.28009	0.000243545	0.000314201	(MA0146.2,Zfx,CTCCGACAGGCCTG);(MA0146.2,Zfx,GGCGGACAGGCCTG)
ACAGGG	0.000371782	0.000322189	1.15392	1.55211	0.000239534	0.000396847
ACAGGT	0.000307306	0.000274151	1.12094	1.52165	0.000201956	0.000306418	(MA0147.2,Myc,ACAGGTGCAC);(MA0147.2,Myc,ACAGGTGCGG);(MA0147.2,Myc,ACAGGTGGGG)
ACCACC	0.000321454	0.000221731	1.44975	1.18292	0.000271747	0.000313245	(MA0104.3,Mycn,ACCACCTG)
ACCAGC	0.000335324	0.000206354	1.62499	1.15493	0.00029034	0.000292932
ACCAGG	0.000365124	0.000281951	1.29499	1.4954	0.000244165	0.000388852	(MA0104.3,Mycn,ACCAGGTG);(MA0146.2,Zfx,GCCACCAGGGCCTA)
ACCCAC	0.000320269	0.000284124	1.12721	1.10869	0.000288871	0.000335924
ACCCAG	0.00044325	0.000323048	1.37209	1.61354	0.000274707	0.000422363
ACCCCA	0.000442449	0.000255629	1.73082	1.47027	0.000300931	0.0003713
ACCCCC	0.000410441	0.000182369	2.25061	1.59446	0.000257416	0.000323212
ACCCCT	0.000287893	0.000197093	1.46069	1.0197	0.000282331	0.000275153
ACCCTC	0.000326645	0.000191501	1.70571	1.11566	0.000292783	0.000289534
ACCCTG	0.000449012	0.000288523	1.55624	1.78639	0.000251352	0.000408209	(MA0146.2,Zfx,TACCCTGGGGCCTA)
ACCCTT	0.000233633	0.000226284	1.03248	1.05943	0.000220527	0.00025393
ACCTCC	0.000408788	0.000215056	1.90084	1.3492	0.000302986	0.00032623
ACCTCT	0.000310715	0.000292225	1.06327	1.39135	0.000223319	0.000342508
ACCTGC	0.000369625	0.000207359	1.78253	1.31201	0.000281723	0.000324137
ACCTGG	0.000421961	0.000266643	1.5825	1.62448	0.000259752	0.000381813	(MA0147.2,Myc,CCACCTGGGG)
ACCTGT	0.000307306	0.000274151	1.12094	1.44236	0.000213058	0.000306418	(MA0147.2,Myc,ACCTGTGGGC);(MA0147.2,Myc,CCACCTGTAC)
ACCTTC	0.000295918	0.000274872	1.07657	1.29503	0.000228502	0.000287335
ACCTTG	0.000267962	0.000247331	1.08342	1.20112	0.000223093	0.000277808
ACTCAC	0.00039102	0.000290696	1.34511	1.29264	0.000302496	0.00032303
ACTCCC	0.000309281	0.000221061	1.39908	1.26962	0.000243602	0.000281433
ACTCCT	0.00029847	0.000293136	1.0182	1.2238	0.000243887	0.000309073
ACTCTC	0.00030545	0.000278437	1.09701	1.49963	0.000203684	0.000279461
ACTCTG	0.000375692	0.0003593	1.04562	1.84036	0.00020414	0.000397135
ACTGAC	0.000235505	0.00021662	1.08718	1.00173	0.000235098	0.000237425
ACTGAG	0.000391387	0.000342471	1.14283	1.715	0.000228214	0.000397605	(MA0146.2,Zfx,GCCACTGAGGCCTC)
ACTGCA	0.00027836	0.000273094	1.01928	1.0963	0.000253908	0.000297726
ACTGCC	0.000285714	0.000212015	1.34761	1.10446	0.000258691	0.000268175
ACTGGC	0.000256778	0.000193099	1.32978	1.0851	0.000236641	0.000252292
ACTGGG	0.000343782	0.000276187	1.24475	1.39844	0.000245833	0.000352626
ACTGTC	0.000254256	0.000241575	1.05249	1.16095	0.000219007	0.000264747
ACTTCC	0.000320108	0.000286238	1.11833	1.61867	0.00019776	0.000323591
AGAACC	0.000323933	0.0002733	1.18527	1.17518	0.000275645	0.000284361
AGAAGC	0.000434985	0.000374557	1.16133	1.67369	0.000259895	0.000408846
AGAAGG	0.000518318	0.000482085	1.07516	2.25032	0.000230331	0.000524396	(MA0144.2,STAT3,CTTCTAGAAGG)
AGACCC	0.000393547	0.000207462	1.89696	1.27728	0.000308115	0.000302945
AGACCT	0.000267009	0.000265491	1.00572	1.12346	0.000237667	0.000297301	(MA0146.2,Zfx,CAGGTCTAGACCTG)
AGACTC	0.000267615	0.000241361	1.10878	1.21157	0.000220883	0.000285969
AGACTG	0.00033889	0.000322962	1.04932	1.57068	0.00021576	0.000345845	(MA0144.2,STAT3,GAGACTGGAAG)
AGAGCA	0.000431016	0.000422003	1.02136	1.77941	0.000242224	0.000477536
AGAGCC	0.000460173	0.000233449	1.9712	1.655	0.00027805	0.000388503
AGAGCT	0.000388086	0.000357024	1.087	1.58786	0.000244409	0.000418585
AGAGGC	0.000484669	0.000328477	1.4755	1.96299	0.000246903	0.00047661	(MA0146.2,Zfx,CCGGAAGAGGCCTG);(MA0146.2,Zfx,GGCCGAGAGGCCTC);(MA0146.2,Zfx,GGGCGAGAGGCCTC)
AGAGGG	0.000527055	0.000345736	1.52444	2.26649	0.000232543	0.000506465
AGAGGT	0.000310715	0.000292225	1.06327	1.59084	0.000195315	0.000342508
AGAGTC	0.000276188	0.000261316	1.05691	1.08762	0.000253939	0.000289109
AGAGTG	0.000328703	0.000316597	1.03824	1.52027	0.000216214	0.000344768	(MA0039.2,Klf4,AGAGTGGAGC)
AGCAAG	0.000382085	0.00036314	1.05217	1.57076	0.000243248	0.000397029	(MA0104.3,Mycn,AGCAAGTG);(MA0144.2,STAT3,TTGCTAGCAAG)
AGCACC	0.000336064	0.000196483	1.71039	1.2507	0.000268701	0.000282207
AGCACT	0.000319936	0.000302603	1.05728	1.57314	0.000203374	0.000354826
AGCAGA	0.000421329	0.000405681	1.03857	1.75608	0.000239925	0.000476444	(MA0144.2,STAT3,CAGCAGAGAAG)
AGCAGC	0.000662248	0.000286607	2.31065	2.08658	0.000317385	0.000487411
AGCAGG	0.000543252	0.00032133	1.69063	1.81598	0.000299151	0.000501444
AGCATC	0.000301826	0.000283076	1.06624	1.3845	0.000218003	0.000302899
AGCCAA	0.000339804	0.000293703	1.15697	1.45398	0.000233706	0.000349501
AGCCAC	0.000427307	0.000264332	1.61656	1.58689	0.000269274	0.000383709
AGCCAG	0.000583664	0.000375219	1.55553	2.55632	0.000228322	0.000562063	(MA0146.2,Zfx,TAAAGCCAGGCCTG)
AGCCCA	0.000467634	0.000262485	1.78157	1.69387	0.000276074	0.000399426	(MA0146.2,Zfx,CTAGCCCATGCCTG)
AGCCCC	0.000548527	0.000200727	2.7327	1.69125	0.000324332	0.000401064	(MA0146.2,Zfx,CTAGCCCCGGCCCG)
AGCCCT	0.00040438	0.000268361	1.50685	1.61685	0.000250103	0.00040698	(MA0146.2,Zfx,AAGGGCTAGCCCTG);(MA0146.2,Zfx,CAGGGCTAGCCCTT);(MA0146.2,Zfx,TGGGCCCAGCCCTG)
AGCCTC	0.000484138	0.000243457	1.9886	1.75196	0.00027634	0.00039577
AGCCTG	0.000528406	0.000325187	1.62493	2.17233	0.000243244	0.000521832	(MA0146.2,Zfx,CTGGGCCCAGCCTG);(MA0146.2,Zfx,GGCTTCGAAGCCTG)
AGCCTT	0.00035366	0.000349524	1.01183	1.45604	0.000242891	0.000372817	(MA0146.2,Zfx,GGCCGCCAAGCCTT)
AGCTCA	0.00032258	0.000288145	1.11951	1.29213	0.00024965	0.000351352
AGCTCC	0.000536044	0.000290378	1.84602	1.62051	0.000330788	0.00039445	(MA0146.2,Zfx,CTAGCTCCGGCCTG);(MA0146.2,Zfx,GCAGCTCCGGCCGG)
AGCTCT	0.000388086	0.000357024	1.087	1.55964	0.000248831	0.000418585
AGCTGC	0.000537323	0.000243079	2.21049	1.84323	0.000291511	0.000404659	(MA0146.2,Zfx,GGAGCTGCGGCCGC)
AGCTGG	0.000540093	0.000304295	1.7749	1.97625	0.000273292	0.000477096	(MA0144.2,STAT3,CAGCTGGGACT);(MA0144.2,STAT3,CAGCTGGGAGG);(MA0144.2,STAT3,CAGCTGGGGAT);(MA0144.2,STAT3,TAGCTGGGCAG);(MA0146.2,Zfx,CCAGCTGGGGCCCC);(MA0146.2,Zfx,CCCAGCTGGGACTG);(MA0146.2,Zfx,GCCAGCTGGCCCTG)
AGCTGT	0.000364409	0.000362659	1.00483	1.63966	0.000222246	0.000392372
AGCTTC	0.000338069	0.000300902	1.12352	1.3756	0.000245762	0.000332511	(MA0146.2,Zfx,CTAGCTTCGACCTG);(MA0146.2,Zfx,CTAGCTTCGGTCTG)
AGGAAG	0.000677311	0.000657917	1.02948	2.98426	0.000226961	0.000748183	(MA0144.2,STAT3,TTCCTAGGAAG)
AGGACC	0.00033555	0.000216834	1.5475	1.28392	0.000261349	0.000300775
AGGACT	0.000309447	0.000291005	1.06337	1.49567	0.000206896	0.000320223
AGGAGC	0.000533826	0.000280834	1.90086	1.85562	0.000287681	0.00041452
AGGAGG	0.000754621	0.000460446	1.63889	2.91471	0.000258901	0.000698487	(MA0039.2,Klf4,TAGGAGGGGC)
AGGAGT	0.00029847	0.000293136	1.0182	1.33026	0.00022437	0.000309073
AGGCAC	0.000281982	0.00019809	1.42351	1.05743	0.000266666	0.000283921
AGGCAG	0.000658475	0.000458942	1.43477	2.52419	0.000260865	0.000685137
AGGCCA	0.000399983	0.000318152	1.25721	1.55442	0.00025732	0.000441143	(MA0146.2,Zfx,CTGGCCTAGGCCAC);(MA0146.2,Zfx,GGGCCCTAGGCCAG);(MA0146.2,Zfx,GTGGCCTAGGCCAG)
AGGCCC	0.00044758	0.000189662	2.35988	1.41351	0.000316644	0.000304234	(MA0146.2,Zfx,AGGGCCTAGGCCCC);(MA0146.2,Zfx,GGGGCCTAGGCCCT)
AGGCCT	0.000349602	0.000227014	1.54	1.34005	0.000260887	0.000329765	(MA0146.2,Zfx,AACCGCAAGGCCTT);(MA0146.2,Zfx,AAGATCGAGGCCTC);(MA0146.2,Zfx,ACGACGTAGGCCTA);(MA0146.2,Zfx,AGGCTCTAGGCCTA);(MA0146.2,Zfx,CAGGCCTGGACCTG);(MA0146.2,Zfx,CAGGTCCAGGCCTG);(MA0146.2,Zfx,CATCGTCAGGCCTG);(MA0146.2,Zfx,CCGAGCTAGGCCTA);(MA0146.2,Zfx,CCGCCGGAGGCCTC);(MA0146.2,Zfx,CCGCCTTAGGCCTA);(MA0146.2,Zfx,CCGGAAGAGGCCTG);(MA0146.2,Zfx,CCTGCTCAGGCCTG);(MA0146.2,Zfx,CCTGGCCAGGCCTG);(MA0146.2…
AGGCGG	0.000429725	4.75e-05	9.04082	1.19411	0.000359869	0.000205811	(MA0039.2,Klf4,CAGGCGGGGC);(MA0039.2,Klf4,TAGGCGGTGC)
AGGCTC	0.000440803	0.00021418	2.0581	1.46551	0.000300786	0.000349198	(MA0146.2,Zfx,AGGCTCTAGGCCTA)
AGGCTG	0.000591867	0.000360409	1.64221	2.28026	0.000259561	0.000563777	(MA0039.2,Klf4,AGGCTGGGAC);(MA0039.2,Klf4,AGGCTGGGCC);(MA0039.2,Klf4,AGGCTGGTGC);(MA0146.2,Zfx,GCAGGCTGGGCCCA)
AGGGAA	0.000508343	0.000470668	1.08004	2.19933	0.000231135	0.000501368	(MA0039.2,Klf4,AGGGAAGGGC);(MA0144.2,STAT3,CTTAAGGGAAG)
AGGGAC	0.000373599	0.000224171	1.66658	1.28372	0.000291029	0.000318023	(MA0146.2,Zfx,CGGGCCAGGGACTA)
AGGGAG	0.000661534	0.000428686	1.54316	2.61788	0.000252698	0.00062162	(MA0039.2,Klf4,AGGGAGGCGC);(MA0039.2,Klf4,AGGGAGGTGC);(MA0039.2,Klf4,AGGGAGTGGG);(MA0144.2,STAT3,CTGCAGGGAGG)
AGGGAT	0.000274589	0.000273609	1.00358	1.32073	0.000207907	0.000281145
AGGGCA	0.000395497	0.000268189	1.4747	1.54514	0.000255962	0.000376291	(MA0039.2,Klf4,AGGGCATGGC)
AGGGCC	0.000407987	0.000175351	2.32669	1.22	0.000334415	0.000291825	(MA0146.2,Zfx,AGGGCCTAGGCCCC);(MA0146.2,Zfx,GCCACCAGGGCCTA);(MA0146.2,Zfx,GGCCCTAGGGCCTG)
AGGGCT	0.00040438	0.000268361	1.50685	1.63392	0.000247491	0.00040698	(MA0039.2,Klf4,AGGGCTGGGC);(MA0146.2,Zfx,AAGGGCTAGCCCTG);(MA0146.2,Zfx,CAGGGCTAGCCCTT);(MA0146.2,Zfx,CAGGGCTGGGCCCA);(MA0146.2,Zfx,TGGGCCCAGGGCTG)
AGGGGA	0.000480679	0.000359025	1.33885	1.87011	0.000257032	0.000443191
AGGGGC	0.000495931	0.00018937	2.61884	1.76683	0.000280689	0.000356813	(MA0039.2,Klf4,GGCGAGGGGC);(MA0039.2,Klf4,TAGGAGGGGC);(MA0146.2,Zfx,AGGGGCCCGGCCTC);(MA0146.2,Zfx,AGGGGCGCGGCCGC)
AGGGGG	0.000444762	0.000218931	2.03152	1.58541	0.000280534	0.000384908	(MA0039.2,Klf4,AGGGGGTGGT)
AGGGGT	0.000287893	0.000197093	1.46069	1.09877	0.000262015	0.000275153
AGGGTC	0.000303334	0.000193563	1.56711	1.06964	0.000283585	0.000273697
AGGGTG	0.000373581	0.000222307	1.68048	1.45421	0.000256896	0.000345709	(MA0039.2,Klf4,AGGGTGGGCC);(MA0039.2,Klf4,AGGGTGGTCC);(MA0039.2,Klf4,AGGGTGTTGC);(MA0039.2,Klf4,TGGGAGGGTG)
AGGTAG	0.000239972	0.000239522	1.00188	1.13129	0.000212123	0.000259134	(MA0144.2,STAT3,GTGCCAGGTAG);(MA0146.2,Zfx,GCCAGGTAGGCCTA)
AGGTCC	0.0002998	0.000198287	1.51195	1.04934	0.000285702	0.000261758	(MA0146.2,Zfx,CAGGTCCAGGCCTG)
AGGTCT	0.000267009	0.000265491	1.00572	1.1651	0.000229173	0.000297301	(MA0146.2,Zfx,CAGGTCTAGACCTG)
AGGTGA	0.000382653	0.000281599	1.35886	1.59887	0.000239328	0.000344707
AGGTGC	0.000298971	0.000160781	1.85949	1.0814	0.000276467	0.000241036	(MA0039.2,Klf4,AGGGAGGTGC);(MA0147.2,Myc,ACAGGTGCAC);(MA0147.2,Myc,ACAGGTGCGG)
AGGTGG	0.000455792	0.000284812	1.60033	2.10738	0.000216284	0.000424471	(MA0039.2,Klf4,CAGGTGGGGT);(MA0147.2,Myc,ACAGGTGGGG);(MA0147.2,Myc,CCAGGTGGCG)
AGGTTC	0.000242871	0.000209773	1.15778	1.11749	0.000217336	0.0002392
AGGTTG	0.000206284	0.000201552	1.02348	1.11088	0.000185694	0.000245496
AGTCAC	0.000249549	0.000241927	1.0315	1.22337	0.000203985	0.000270359
AGTCCC	0.000396556	0.000214927	1.84507	1.29492	0.00030624	0.000293676
AGTCCT	0.000309447	0.000291005	1.06337	1.44883	0.000213585	0.000320223
AGTCTG	0.000314623	0.000280937	1.1199	1.62196	0.000193977	0.000329689
AGTGAC	0.000272687	0.000242718	1.12347	1.3829	0.000197185	0.000265247
AGTGAG	0.000351337	0.000347557	1.01088	1.66504	0.000211007	0.000394071
AGTGCA	0.000222646	0.000216422	1.02876	1.00827	0.000220819	0.000236728
AGTGCT	0.000319936	0.000302603	1.05728	1.75146	0.000182668	0.000354826
AGTGGC	0.000308823	0.00017456	1.76915	1.17411	0.000263026	0.000270329	(MA0039.2,Klf4,ATGGAGTGGC);(MA0039.2,Klf4,GCGGAGTGGC);(MA0147.2,Myc,CCAAGTGGCA)
AGTGGG	0.000411294	0.000300507	1.36867	1.59133	0.00025846	0.000365991	(MA0039.2,Klf4,AGGGAGTGGG);(MA0039.2,Klf4,GGAGTGGGGC);(MA0147.2,Myc,GCAAGTGGGC)
AGTTGG	0.000273521	0.000259573	1.05373	1.21549	0.000225029	0.000251882
ATCCCC	0.000262973	0.000193906	1.35618	1.1481	0.000229051	0.000241127
ATCCCT	0.000274589	0.000273609	1.00358	1.12431	0.000244229	0.000281145
ATCCTC	0.000329478	0.000257983	1.27713	1.61172	0.000204426	0.00028421	(MA0146.2,Zfx,ATATCCTCGGCCTT)
ATCCTG	0.00033483	0.000328125	1.02043	1.75819	0.00019044	0.000342781
ATCTCC	0.000322866	0.000300378	1.07487	1.60959	0.000200588	0.000292128
ATCTGC	0.000277678	0.00024575	1.12992	1.33473	0.000208041	0.00026731	(MA0147.2,Myc,CCATCTGCGC)
ATGCTG	0.000342056	0.000328434	1.04147	1.87882	0.000182059	0.000347423	(MA0147.2,Myc,GCATATGCTG)
ATGGAG	0.000383608	0.000365898	1.0484	1.79854	0.000213288	0.000365566	(MA0039.2,Klf4,ATGGAGTGGC);(MA0147.2,Myc,CCATATGGAG)
ATGGCC	0.000244834	0.000217178	1.12734	1.00928	0.000242582	0.000240687	(MA0146.2,Zfx,ATGGCCGCGGCCAG);(MA0147.2,Myc,CCATATGGCC)
ATGGGG	0.000272038	0.000246515	1.10354	1.10889	0.000245324	0.000291173	(MA0039.2,Klf4,AGGATGGGGG);(MA0147.2,Myc,CCATATGGGG)
ATTGGC	0.000204187	0.000170514	1.19748	1.34004	0.000152374	0.000178627	(MA0143.3,Sox2,CCATTGGC)
CAAAGC	0.000332507	0.000315824	1.05282	1.32798	0.000250385	0.000358118
CAAGCC	0.000297564	0.000214163	1.38943	1.0151	0.000293136	0.000287775	(MA0146.2,Zfx,GGCCGCCAAGCCTT)
CAAGGC	0.000370055	0.000239977	1.54204	1.33588	0.000277013	0.000327611	(MA0146.2,Zfx,AACCGCAAGGCCTT);(MA0146.2,Zfx,CTCCGCAAGGCCTT)
CAAGGG	0.000301325	0.000233294	1.29161	1.22148	0.000246689	0.00029762
CAAGGT	0.000267962	0.000247331	1.08342	1.22065	0.000219525	0.000277808
CACACC	0.00035673	0.000290189	1.2293	1.38654	0.00025728	0.000368767
CACAGC	0.00052581	0.000306279	1.71677	1.78546	0.000294496	0.000453142
CACAGG	0.000440575	0.000373363	1.18002	1.75905	0.000250462	0.000471513	(MA0104.3,Mycn,GCCACAGG)
CACCAC	0.00038872	0.000258224	1.50536	1.40649	0.000276375	0.000383421
CACCAG	0.000436091	0.000284021	1.53542	1.49156	0.000292372	0.000385409	(MA0146.2,Zfx,GCCACCAGGGCCTA)
CACCCA	0.000427673	0.000322327	1.32683	1.59339	0.000268405	0.000407724
CACCCC	0.000565608	0.000234608	2.41086	1.8085	0.00031275	0.000441765
CACCCT	0.000373581	0.000222307	1.68048	1.32256	0.000282468	0.000345709
CACCTC	0.000439981	0.000230047	1.91257	1.29001	0.000341069	0.000363655	(MA0146.2,Zfx,GGCACCTCGGCCGA)
CACCTG	0.000466425	0.000299544	1.55711	1.68329	0.000277091	0.000431343	(MA0104.3,Mycn,ACCACCTG);(MA0104.3,Mycn,CCCACCTG);(MA0104.3,Mycn,GCCACCTG);(MA0147.2,Myc,CCACCTGGGG);(MA0147.2,Myc,CCACCTGTAC)
CACCTT	0.000358682	0.000272415	1.31667	1.45793	0.000246021	0.000321285
CACTCC	0.000318465	0.000245656	1.29639	1.2567	0.000253413	0.000312365
CACTCT	0.000328703	0.000316597	1.03824	1.39282	0.000235998	0.000344768
CACTGC	0.000353635	0.000228037	1.55078	1.3234	0.000267218	0.000330433
CACTGG	0.000340775	0.000296014	1.15121	1.50926	0.000225789	0.000359847
CACTTC	0.000325972	0.000288334	1.13054	1.72659	0.000188795	0.000306783
CAGACC	0.000336955	0.00021345	1.57862	1.08015	0.000311952	0.000294267
CAGACT	0.000314623	0.000280937	1.1199	1.53296	0.000205238	0.000329689
CAGAGC	0.000568459	0.000342678	1.65887	1.90878	0.000297813	0.000501626
CAGAGG	0.00059169	0.000446632	1.32478	2.46588	0.000239951	0.000633832
CAGAGT	0.000375692	0.0003593	1.04562	1.64357	0.000228582	0.000397135
CAGATC	0.000267186	0.000243723	1.09627	1.1217	0.000238197	0.000259285
CAGCAC	0.000449796	0.000276822	1.62486	1.58085	0.000284529	0.000408543
CAGCAG	0.000763952	0.000380047	2.01015	2.43912	0.000313208	0.000615507	(MA0144.2,STAT3,CAGCAGAGAAG)
CAGCAT	0.000342056	0.000328434	1.04147	1.59527	0.000214419	0.000347423
CAGCCA	0.000576061	0.000344404	1.67263	2.30213	0.000250229	0.00053412
CAGCCC	0.000751315	0.000241309	3.1135	2.20532	0.000340683	0.000512002	(MA0146.2,Zfx,TGGGCCCAGCCCTG)
CAGCCT	0.000591867	0.000360409	1.64221	2.16595	0.00027326	0.000563777	(MA0146.2,Zfx,CTGGGCCCAGCCTG)
CAGCGG	0.000402295	4.08e-05	9.8693	1.00218	0.00040142	0.000173742	(MA0146.2,Zfx,GCAGCGGTGGCCTA)
CAGCTC	0.000618276	0.000286031	2.16157	2.09636	0.000294929	0.000468388	(MA0146.2,Zfx,GCAGCTCCGGCCGG)
CAGCTG	0.000609965	0.000329294	1.85234	2.0805	0.000293182	0.000523971	(MA0144.2,STAT3,CAGCTGGGACT);(MA0144.2,STAT3,CAGCTGGGAGG);(MA0144.2,STAT3,CAGCTGGGGAT);(MA0146.2,Zfx,CCAGCTGGGGCCCC);(MA0146.2,Zfx,CCCAGCTGGGACTG);(MA0146.2,Zfx,GCCAGCTGGCCCTG)
CAGCTT	0.000387087	0.000364962	1.06062	1.71309	0.000225958	0.000396847
CAGGAA	0.00060442	0.00053484	1.1301	2.57961	0.000234307	0.000575974
CAGGAC	0.000476779	0.000293445	1.62477	1.8516	0.000257495	0.000408907
CAGGAG	0.000676113	0.00044122	1.53237	2.62299	0.000257765	0.000590476
CAGGAT	0.00033483	0.000328125	1.02043	1.47975	0.000226275	0.000342781
CAGGCA	0.000468699	0.000363999	1.28764	1.89034	0.000247945	0.000493222
CAGGCC	0.000534707	0.000193597	2.76196	1.5608	0.000342586	0.000382344	(MA0146.2,Zfx,CAGGCCTGGACCTG);(MA0146.2,Zfx,CAGGTCCAGGCCTG);(MA0146.2,Zfx,CATCGTCAGGCCTG);(MA0146.2,Zfx,CCTGCTCAGGCCTG);(MA0146.2,Zfx,CCTGGCCAGGCCTG);(MA0146.2,Zfx,CTCCGACAGGCCTG);(MA0146.2,Zfx,CTCCGGCAGGCCTG);(MA0146.2,Zfx,CTGCGGCAGGCCTG);(MA0146.2,Zfx,GCACGTCAGGCCTG);(MA0146.2,Zfx,GCTCGCCAGGCCTG);(MA0146.2,Zfx,GCTGGCCAGGCCTG);(MA0146.2,Zfx,GGACCGCAGGCCTG);(MA0146.2,Zfx,GGCGGACAGGCCTG);(MA0146.2…
CAGGCT	0.000528406	0.000325187	1.62493	2.13956	0.000246969	0.000521832	(MA0146.2,Zfx,GCAGGCTGGGCCCA)
CAGGGA	0.000531298	0.0003913	1.35778	1.91859	0.000276921	0.000504265	(MA0144.2,STAT3,CTGCAGGGAGG);(MA0146.2,Zfx,CGGGCCAGGGACTA)
CAGGGC	0.000608503	0.000264873	2.29734	1.75849	0.000346037	0.000468783	(MA0146.2,Zfx,CAGGGCTAGCCCTT);(MA0146.2,Zfx,CAGGGCTGGGCCCA);(MA0146.2,Zfx,GCCACCAGGGCCTA);(MA0146.2,Zfx,TGGGCCCAGGGCTG)
CAGGGG	0.000476184	0.000235596	2.02119	1.62307	0.000293385	0.000390415
CAGGGT	0.000449012	0.000288523	1.55624	1.97575	0.000227262	0.000408209
CAGGTA	0.000288831	0.000246764	1.17047	1.02505	0.000281773	0.000268493	(MA0144.2,STAT3,GTGCCAGGTAG);(MA0146.2,Zfx,GCCAGGTAGGCCTA)
CAGGTC	0.000338484	0.00021375	1.58355	1.24265	0.00027239	0.000296968	(MA0146.2,Zfx,CAGGTCCAGGCCTG);(MA0146.2,Zfx,CAGGTCTAGACCTG)
CAGGTG	0.000466425	0.000299544	1.55711	1.8273	0.000255253	0.000431343	(MA0039.2,Klf4,CAGGTGGGGT);(MA0039.2,Klf4,CAGGTGTGGC);(MA0104.3,Mycn,ACCAGGTG);(MA0104.3,Mycn,CCCAGGTG);(MA0147.2,Myc,ACAGGTGCAC);(MA0147.2,Myc,ACAGGTGCGG);(MA0147.2,Myc,ACAGGTGGGG);(MA0147.2,Myc,CCAGGTGGCG);(MA0147.2,Myc,CCAGGTGTGG)
CAGGTT	0.000316866	0.000275731	1.14918	1.52914	0.000207218	0.000307602
CAGTCC	0.000364724	0.000219918	1.65845	1.33522	0.000273156	0.000294343
CAGTCT	0.00033889	0.000322962	1.04932	1.57594	0.00021504	0.000345845
CAGTGC	0.000310317	0.000223544	1.38817	1.2518	0.000247897	0.000306783
CAGTGG	0.000359262	0.000293969	1.22211	1.37595	0.0002611	0.000398424
CAGTTC	0.000283862	0.000270001	1.05134	1.23898	0.000229109	0.000300654
CATCAC	0.000264793	0.000249925	1.05949	1.20043	0.000220582	0.000272711
CATCCC	0.000379004	0.00024167	1.56827	1.25622	0.000301701	0.000322468
CATGGC	0.000340126	0.000216843	1.56853	1.19265	0.000285186	0.000284316	(MA0039.2,Klf4,AGGGCATGGC)
CATGGG	0.000285334	0.000252391	1.13052	1.15868	0.000246258	0.000277929
CCAACT	0.000273521	0.000259573	1.05373	1.09108	0.000250687	0.000251882
CCAAGC	0.00032051	0.000204937	1.56395	1.16987	0.000273972	0.000300897	(MA0146.2,Zfx,GGCCGCCAAGCCTT)
CCAAGG	0.000399351	0.000297672	1.34158	1.67199	0.000238848	0.000396528
CCACAC	0.000360866	0.000297423	1.21331	1.33716	0.000269875	0.000384589	(MA0104.3,Mycn,GCCACACG)
CCACAG	0.000498838	0.000358922	1.38982	1.95242	0.000255497	0.000503977	(MA0104.3,Mycn,GCCACAGG)
CCACCA	0.000447152	0.000349155	1.28067	1.76392	0.000253499	0.000477187	(MA0146.2,Zfx,GCCACCAGGGCCTA)
CCACCC	0.000652827	0.000294459	2.21704	2.20968	0.00029544	0.000535682
CCACCT	0.000455792	0.000284812	1.60033	1.74019	0.000261921	0.000424471	(MA0104.3,Mycn,ACCACCTG);(MA0104.3,Mycn,CCCACCTG);(MA0104.3,Mycn,GCCACCTG);(MA0147.2,Myc,CCACCTGGGG);(MA0147.2,Myc,CCACCTGTAC)
CCACTC	0.000351098	0.000247142	1.42063	1.32511	0.000264957	0.000309361	(MA0146.2,Zfx,GCCACTCGGGCCCG)
CCACTG	0.000359262	0.000293969	1.22211	1.41374	0.000254121	0.000398424	(MA0143.3,Sox2,CCACTGTG);(MA0146.2,Zfx,GCCACTGAGGCCTC)
CCAGAC	0.00033676	0.000221276	1.5219	1.26855	0.000265469	0.000308193
CCAGAG	0.000599315	0.000427329	1.40247	2.21855	0.000270138	0.000561304
CCAGCA	0.000546472	0.000378389	1.44421	2.07837	0.000262933	0.000535015
CCAGCC	0.000713576	0.000310025	2.30167	2.1572	0.000330788	0.00059835	(MA0146.2,Zfx,CTGGGCCCAGCCTG);(MA0146.2,Zfx,TGGGCCCAGCCCTG)
CCAGCT	0.000540093	0.000304295	1.7749	1.86422	0.000289715	0.000477096	(MA0146.2,Zfx,CCAGCTGGGGCCCC);(MA0146.2,Zfx,CCCAGCTGGGACTG);(MA0146.2,Zfx,GCCAGCTGGCCCTG)
CCAGGA	0.000625373	0.00041995	1.48916	2.2275	0.000280751	0.00059125
CCAGGC	0.000727547	0.000294416	2.47115	2.49058	0.00029212	0.000551945	(MA0146.2,Zfx,CAGGTCCAGGCCTG);(MA0146.2,Zfx,CCTGGCCAGGCCTG);(MA0146.2,Zfx,GCTCGCCAGGCCTG);(MA0146.2,Zfx,GCTGGCCAGGCCTG);(MA0146.2,Zfx,TAAAGCCAGGCCTG);(MA0146.2,Zfx,TAGCGCCAGGCCTG);(MA0146.2,Zfx,TCTCTCCAGGCCTG);(MA0146.2,Zfx,TGGGCCCAGGCCTC)
CCAGGG	0.000634858	0.000325067	1.95301	2.29286	0.000276884	0.000546635	(MA0146.2,Zfx,CGGGCCAGGGACTA);(MA0146.2,Zfx,GCCACCAGGGCCTA);(MA0146.2,Zfx,TGGGCCCAGGGCTG)
CCAGGT	0.000421961	0.000266643	1.5825	1.48391	0.000284357	0.000381813	(MA0104.3,Mycn,ACCAGGTG);(MA0104.3,Mycn,CCCAGGTG);(MA0144.2,STAT3,GTGCCAGGTAG);(MA0146.2,Zfx,GCCAGGTAGGCCTA);(MA0147.2,Myc,CCAGGTGGCG);(MA0147.2,Myc,CCAGGTGTGG)
CCAGTC	0.000315663	0.000215357	1.46577	1.10772	0.000284966	0.00029046
CCAGTG	0.000340775	0.000296014	1.15121	1.59483	0.000213675	0.000359847	(MA0143.3,Sox2,CCAGTGTG)
CCATCC	0.000350684	0.000293059	1.19663	1.44311	0.000243006	0.000349971
CCATGG	0.000363447	0.000272355	1.33446	1.2185	0.000298275	0.000328764	(MA0143.3,Sox2,CCATGGTC)
CCCAAC	0.000297278	0.000211525	1.4054	1.09348	0.000271865	0.00026681
CCCAAG	0.000456101	0.000308187	1.47995	2.03341	0.000224303	0.000412077	(MA0104.3,Mycn,CCCAAGTG)
CCCACA	0.000408231	0.000325436	1.25441	1.56543	0.000260779	0.000432754
CCCACC	0.000681728	0.000318384	2.14122	2.21822	0.000307332	0.00055865	(MA0104.3,Mycn,CCCACCTG)
CCCACT	0.000411294	0.000300507	1.36867	1.43291	0.000287033	0.000365991	(MA0104.3,Mycn,CCCACTTG)
CCCAGA	0.000555596	0.000390905	1.42131	2.03312	0.000273273	0.000504098
CCCAGC	0.000763894	0.000304553	2.50825	2.52427	0.00030262	0.000620558	(MA0146.2,Zfx,CCCAGCTGGGACTG);(MA0146.2,Zfx,CTGGGCCCAGCCTG);(MA0146.2,Zfx,TGGGCCCAGCCCTG)
CCCAGG	0.000756833	0.000351998	2.1501	2.60202	0.000290863	0.000621969	(MA0104.3,Mycn,CCCAGGTG);(MA0146.2,Zfx,TGGGCCCAGGCCTC);(MA0146.2,Zfx,TGGGCCCAGGGCTG)
CCCAGT	0.000343782	0.000276187	1.24475	1.3207	0.000260304	0.000352626
CCCATC	0.000310766	0.000214661	1.44771	1.20229	0.000258479	0.000299031
CCCATG	0.000285334	0.000252391	1.13052	1.37264	0.000207872	0.000277929	(MA0146.2,Zfx,CTAGCCCATGCCTG)
CCCCAA	0.00042907	0.000308676	1.39003	1.49252	0.000287481	0.000395072
CCCCAC	0.000571111	0.000275216	2.07514	1.90866	0.000299221	0.0005051	(MA0146.2,Zfx,GGCCCCACGGCCTC)
CCCCAG	0.000749751	0.000300043	2.49881	2.29623	0.000326514	0.000558498
CCCCCA	0.000565459	0.00030341	1.86368	2.10499	0.000268628	0.000515097
CCCCCC	0.000630841	0.000343296	1.8376	2.45774	0.000256675	0.000611244	(MA0146.2,Zfx,CCCCCCGGGGCCGG)
CCCCCG	0.000431543	5.63e-05	7.66471	1.14563	0.000376687	0.000206934	(MA0104.3,Mycn,CCCCCGTG);(MA0146.2,Zfx,CCCCCCGGGGCCGG);(MA0146.2,Zfx,GCCCCCGGGGCCCC);(MA0146.2,Zfx,GGGCCCCCGGTCTC)
CCCCCT	0.000444762	0.000218931	2.03152	1.51627	0.000293327	0.000384908
CCCCGC	0.000794749	6.85e-05	11.6093	2.0214	0.000393167	0.000359438	(MA0146.2,Zfx,GCGCGCCCCGCCTG)
CCCCGG	0.000592964	6.22e-05	9.53121	1.26182	0.000469928	0.000228157	(MA0146.2,Zfx,CCCCCCGGGGCCGG);(MA0146.2,Zfx,CTAGCCCCGGCCCG);(MA0146.2,Zfx,GCCCCCGGGGCCCC);(MA0146.2,Zfx,GGCCCCGGGGGCTG);(MA0146.2,Zfx,GGGCCCCCGGTCTC)
CCCCTC	0.000647366	0.000271264	2.38648	2.28994	0.0002827	0.000519648
CCCCTG	0.000476184	0.000235596	2.02119	1.73818	0.000273955	0.000390415	(MA0146.2,Zfx,GCCCCTGAGGCCTC)
CCCCTT	0.0003666	0.000285619	1.28353	1.51936	0.000241286	0.000357192
CCCGAG	0.000409633	5.61e-05	7.29672	1.06223	0.000385633	0.000179264
CCCGCC	0.000873741	7.85e-05	11.1279	2.00987	0.000434726	0.000401747	(MA0146.2,Zfx,GCGCGCCCCGCCTG)
CCCGCG	0.000583085	2e-05	29.1559	1.31378	0.000443824	0.000192886	(MA0104.3,Mycn,CCCGCGTG);(MA0146.2,Zfx,GGCCCGCGGGCCTG);(MA0146.2,Zfx,TCCCGCGAGGCCTC)
CCCGGC	0.000621288	4.9e-05	12.6703	1.32562	0.000468676	0.000242052	(MA0146.2,Zfx,AGGGGCCCGGCCTC);(MA0146.2,Zfx,CTAGCCCCGGCCCG)
CCCGGG	0.000713542	6.41e-05	11.1402	1.64692	0.000433257	0.000290202	(MA0144.2,STAT3,CTCCCGGGAGA);(MA0144.2,STAT3,GTCCCGGGACA);(MA0144.2,STAT3,TTCCCGGGAAC);(MA0146.2,Zfx,CCCCCCGGGGCCGG);(MA0146.2,Zfx,CTAGCCCGGGACTG);(MA0146.2,Zfx,CTGGCCCGGGCCAC);(MA0146.2,Zfx,GCCCCCGGGGCCCC);(MA0146.2,Zfx,GCGCCCGGGGCCCC);(MA0146.2,Zfx,GCGCCCGGGGCCGC);(MA0146.2,Zfx,GGCCCCGGGGGCTG);(MA0146.2,Zfx,GTGGCCCGGGCCAG)
CCCTCA	0.000380843	0.000244573	1.55717	1.25137	0.000304342	0.000348576	(MA0146.2,Zfx,GTCCCTCAGGCCTG)
CCCTCC	0.000915897	0.000374497	2.44567	3.1176	0.000293783	0.000702249
CCCTCT	0.000527055	0.000345736	1.52444	2.15356	0.000244737	0.000506465
CCCTGA	0.000394161	0.000300893	1.30997	1.50527	0.000261854	0.000369313	(MA0146.2,Zfx,GCCCCTGAGGCCTC)
CCCTGC	0.000589414	0.000232323	2.53704	2.107	0.000279741	0.000458573	(MA0146.2,Zfx,GGCCCTGCGGCCGG)
CCCTGG	0.000634858	0.000325067	1.95301	2.36839	0.000268055	0.000546635	(MA0146.2,Zfx,TACCCTGGGGCCTA)
CCCTGT	0.000371782	0.000322189	1.15392	1.63042	0.000228028	0.000396847	(MA0147.2,Myc,CCCTGTGCAC)
CCCTTC	0.000521682	0.000309887	1.68345	1.85574	0.000281118	0.00043057
CCCTTG	0.000301325	0.000233294	1.29161	1.20194	0.0002507	0.00029762
CCGCCC	0.00088965	7.4e-05	12.028	2.28638	0.000389108	0.000396801
CCGCCG	0.000812952	2.25e-05	36.1747	1.55215	0.00052376	0.000235423	(MA0146.2,Zfx,CCGCCGGAGGCCTC)
CCGCCT	0.000429725	4.75e-05	9.04082	1.06813	0.000402315	0.000205811	(MA0146.2,Zfx,CCGCCTTAGGCCTA);(MA0146.2,Zfx,GCGCGCCCCGCCTG)
CCGCGC	0.000638035	1.9e-05	33.6375	1.26519	0.000504299	0.00021423	(MA0146.2,Zfx,GGCCGCGCGGCCGC)
CCGCGG	0.000623857	1.84e-05	33.9351	1.25408	0.000497464	0.000186469	(MA0039.2,Klf4,TGGCCGCGGC);(MA0146.2,Zfx,ATGGCCGCGGCCAG);(MA0146.2,Zfx,CGCCGCGGCGCCTC);(MA0146.2,Zfx,CTGGCCGCGGCCAT);(MA0146.2,Zfx,GGCCCGCGGGCCTG);(MA0146.2,Zfx,GGGGCCGCGGCCCC);(MA0146.2,Zfx,TACGCCGCGGCTTA)
CCGGAG	0.000454112	5.51e-05	8.23776	1.17182	0.000387528	0.00019146	(MA0039.2,Klf4,AGGCCGGAGC);(MA0144.2,STAT3,CTGCCGGAGAG);(MA0146.2,Zfx,CCGCCGGAGGCCTC)
CCGGCC	0.000590526	3.5e-05	16.8897	1.27844	0.000461911	0.000206934	(MA0146.2,Zfx,AGGGGCCCGGCCTC);(MA0146.2,Zfx,CCGGCCTAGGCCGG);(MA0146.2,Zfx,CTAGCCCCGGCCCG);(MA0146.2,Zfx,CTAGCTCCGGCCTG);(MA0146.2,Zfx,GCAGCTCCGGCCGG)
CCGGGA	0.000441454	4.86e-05	9.0808	1.09234	0.000404137	0.000189443	(MA0144.2,STAT3,CTCCCGGGAGA);(MA0144.2,STAT3,GTCCCGGGACA);(MA0144.2,STAT3,TATCCGGGAAC);(MA0144.2,STAT3,TTCCCGGGAAC);(MA0146.2,Zfx,CGCCGGGAGGCCTC);(MA0146.2,Zfx,CTAGCCCGGGACTG);(MA0146.2,Zfx,CTCCGGGAGGCCTC)
CCGGGC	0.000686509	4.39e-05	15.6449	1.58796	0.000432322	0.000242401	(MA0039.2,Klf4,AGGCCGGGCC);(MA0146.2,Zfx,CGAGGCCGGGCCCC);(MA0146.2,Zfx,CTGGCCCGGGCCAC);(MA0146.2,Zfx,GTGGCCCGGGCCAG)
CCGGGG	0.000592964	6.22e-05	9.53121	1.42757	0.000415364	0.000228157	(MA0039.2,Klf4,GGGCCGGGGC);(MA0146.2,Zfx,CCCCCCGGGGCCGG);(MA0146.2,Zfx,GCCCCCGGGGCCCC);(MA0146.2,Zfx,GCGCCCGGGGCCCC);(MA0146.2,Zfx,GCGCCCGGGGCCGC);(MA0146.2,Zfx,GCGGGCCGGGGCTA);(MA0146.2,Zfx,GCTGCCGGGGCCCC);(MA0146.2,Zfx,GGCCCCGGGGGCTG)
CCTAAG	0.0002234	0.000216912	1.02991	1.08706	0.000205509	0.000224258
CCTAGA	0.000226633	0.000222212	1.0199	1.14411	0.000198086	0.000244843
CCTAGG	0.000288046	0.000201243	1.43134	1.05703	0.000272507	0.000251549	(MA0144.2,STAT3,CTTCCTAGGAA);(MA0144.2,STAT3,TTCCTAGGAAG);(MA0146.2,Zfx,AGGGCCTAGGCCCC);(MA0146.2,Zfx,CCGGCCTAGGCCGG);(MA0146.2,Zfx,CTGGCCTAGGCCAC);(MA0146.2,Zfx,GGCCCTAGGGCCTG);(MA0146.2,Zfx,GGGCCCTAGGCCAG);(MA0146.2,Zfx,GGGGCCTAGGCCCT);(MA0146.2,Zfx,GTGGCCTAGGCCAG)
CCTCAC	0.000369484	0.000236198	1.5643	1.11728	0.000330699	0.000334528
CCTCAG	0.00057563	0.000342325	1.68153	1.96969	0.000292244	0.000506253	(MA0146.2,Zfx,GTCCCTCAGGCCTG)
CCTCCA	0.000562152	0.000365374	1.53857	1.89885	0.000296049	0.000499972
CCTCCC	0.00101448	0.000426668	2.37768	3.34367	0.000303402	0.000780313
CCTCCT	0.000754621	0.000460446	1.63889	2.71901	0.000277535	0.000698487
CCTCTC	0.00060832	0.000397142	1.53175	2.25366	0.000269925	0.000559272
CCTCTG	0.00059169	0.000446632	1.32478	2.59628	0.000227899	0.000633832
CCTCTT	0.000436644	0.000420637	1.03805	2.13501	0.000204516	0.000466978
CCTGAC	0.000301992	0.000230528	1.31	1.18462	0.000254928	0.000289383
CCTGAG	0.000530248	0.00037308	1.42127	1.95504	0.000271221	0.000492569	(MA0146.2,Zfx,GCCCCTGAGGCCTC)
CCTGCA	0.000477367	0.000278403	1.71466	1.66479	0.000286742	0.000411592
CCTGCC	0.000670898	0.000306357	2.18992	2.37766	0.000282168	0.000554038
CCTGCG	0.000373691	3.96e-05	9.44629	1.01607	0.000367782	0.000162683	(MA0146.2,Zfx,GGCCCTGCGGCCGG)
CCTGCT	0.000543252	0.00032133	1.69063	1.88233	0.000288606	0.000501444	(MA0146.2,Zfx,CCTGCTCAGGCCTG)
CCTGGA	0.000544672	0.000392331	1.3883	2.17132	0.000250848	0.000544845	(MA0144.2,STAT3,ATGCCTGGACT);(MA0146.2,Zfx,CAGGCCTGGACCTG)
CCTGGC	0.000613768	0.000279382	2.19687	2.05842	0.000298174	0.000515218	(MA0146.2,Zfx,CCTGGCCAGGCCTG)
CCTGGG	0.000756833	0.000351998	2.1501	2.75157	0.000275055	0.000621969	(MA0146.2,Zfx,GAGGCCTGGGCCCA);(MA0146.2,Zfx,TACCCTGGGGCCTA);(MA0147.2,Myc,CCACCTGGGG)
CCTGGT	0.000365124	0.000281951	1.29499	1.55804	0.000234349	0.000388852
CCTGTC	0.00040908	0.00028409	1.43997	1.68072	0.000243396	0.000408088
CCTGTG	0.000440575	0.000373363	1.18002	1.85253	0.000237823	0.000471513	(MA0147.2,Myc,ACCTGTGGGC);(MA0147.2,Myc,CCCTGTGCAC);(MA0147.2,Myc,GCCTGTGGCC)
CCTTCC	0.000717827	0.00045475	1.57851	2.62361	0.000273603	0.000612488
CCTTCT	0.000518318	0.000482085	1.07516	2.04958	0.00025289	0.000524396
CCTTGC	0.000325297	0.000189774	1.71413	1.43217	0.000227136	0.000285545
CCTTGG	0.000399351	0.000297672	1.34158	1.77903	0.000224476	0.000396528
CGCAGC	0.000473484	3.72e-05	12.732	1.01829	0.00046498	0.000190444
CGCCCC	0.000721975	6.55e-05	11.0249	1.89891	0.000380206	0.000340976	(MA0146.2,Zfx,GCGCGCCCCGCCTG)
CGCCCG	0.00054123	2.19e-05	24.7264	1.22424	0.000442093	0.000179825	(MA0146.2,Zfx,GCGCCCGGGGCCCC);(MA0146.2,Zfx,GCGCCCGGGGCCGC)
CGCCGC	0.000902358	2.44e-05	37.0252	1.76101	0.000512409	0.000273682	(MA0146.2,Zfx,CGCCGCGGCGCCTC);(MA0146.2,Zfx,TACGCCGCGGCTTA)
CGCGCG	0.000583827	2.47e-05	23.6634	1.65591	0.000352572	0.00020528	(MA0146.2,Zfx,GGCCGCGCGGCCGC)
CGCGGC	0.000651789	1.46e-05	44.6572	1.41847	0.000459502	0.000185195	(MA0039.2,Klf4,GGGGCGCGGC);(MA0039.2,Klf4,TGGCCGCGGC);(MA0146.2,Zfx,AGGGGCGCGGCCGC);(MA0146.2,Zfx,ATGGCCGCGGCCAG);(MA0146.2,Zfx,CGCCGCGGCGCCTC);(MA0146.2,Zfx,CTGGCCGCGGCCAT);(MA0146.2,Zfx,GCTAGCGCGGCCTG);(MA0146.2,Zfx,GGCCGCGCGGCCGC);(MA0146.2,Zfx,GGGGCCGCGGCCCC);(MA0146.2,Zfx,TACGCCGCGGCTTA)
CGCGGG	0.000583085	2e-05	29.1559	1.36483	0.000427222	0.000192886	(MA0146.2,Zfx,GGCCCGCGGGCCTG);(MA0147.2,Myc,CCACGCGGGC)
CGCTGC	0.000506236	3.81e-05	13.2753	1.20757	0.00041922	0.000193387
CGGAGC	0.0004886	4.43e-05	11.0204	1.2317	0.000396687	0.000195814	(MA0039.2,Klf4,AGGCCGGAGC)
CGGAGG	0.000417337	5.24e-05	7.96408	1.0543	0.000395843	0.000190141	(MA0146.2,Zfx,CCGCCGGAGGCCTC);(MA0146.2,Zfx,TGCACGGAGGCCTC)
CGGCCC	0.000542084	2.85e-05	19.0296	1.1682	0.000464035	0.000181372	(MA0146.2,Zfx,CTAGCCCCGGCCCG);(MA0146.2,Zfx,GGGGCCGCGGCCCC)
CGGCCG	0.000524838	1.37e-05	38.3761	1.16929	0.000448851	0.000155947	(MA0146.2,Zfx,AGGGGCGCGGCCGC);(MA0146.2,Zfx,GCAGCTCCGGCCGG);(MA0146.2,Zfx,GCGGCTTCGGCCGA);(MA0146.2,Zfx,GGAGCTGCGGCCGC);(MA0146.2,Zfx,GGCACCTCGGCCGA);(MA0146.2,Zfx,GGCCCTGCGGCCGG);(MA0146.2,Zfx,GGCCGCGCGGCCGC);(MA0146.2,Zfx,GTGGCTGCGGCCGC)
CGGCGC	0.00050479	1.43e-05	35.3556	1.16036	0.00043503	0.000166278	(MA0039.2,Klf4,CGGGCGGCGC);(MA0146.2,Zfx,CGCCGCGGCGCCTC);(MA0146.2,Zfx,CGCGCCGGCGCCTG)
CGGCGG	0.000812952	2.25e-05	36.1747	1.85015	0.000439397	0.000235423	(MA0039.2,Klf4,CCGGCGGGGC);(MA0146.2,Zfx,GCCGGCGGGGCCCC)
CGGGAG	0.000479012	6.49e-05	7.38057	1.46843	0.000326207	0.000223363	(MA0144.2,STAT3,CTCCCGGGAGA);(MA0146.2,Zfx,CGCCGGGAGGCCTC);(MA0146.2,Zfx,CTCCGGGAGGCCTC)
CGGGCC	0.000546487	3.17e-05	17.2351	1.36496	0.000400369	0.000176882	(MA0039.2,Klf4,AGGCCGGGCC);(MA0039.2,Klf4,CGGGCGGGCC);(MA0146.2,Zfx,ACGGGCCCGTCCTA);(MA0146.2,Zfx,CGAGGCCGGGCCCC);(MA0146.2,Zfx,CGGGCCAGGGACTA);(MA0146.2,Zfx,CTGGCCCGGGCCAC);(MA0146.2,Zfx,GCCACTCGGGCCCG);(MA0146.2,Zfx,GCGGGCCGGGGCTA);(MA0146.2,Zfx,GGCCCGCGGGCCTG);(MA0146.2,Zfx,GGCGCTCGGGCCCG);(MA0146.2,Zfx,GTGGCCCGGGCCAG)
CGGGCG	0.00054123	2.19e-05	24.7264	1.45027	0.000373192	0.000179825	(MA0039.2,Klf4,CGGGCGGCGC);(MA0039.2,Klf4,CGGGCGGGCC)
CGGGGA	0.000422363	5.16e-05	8.19022	1.1403	0.000370395	0.000188093
CGGGGC	0.000710292	6.14e-05	11.5754	1.86466	0.000380923	0.000287001	(MA0039.2,Klf4,CAGGCGGGGC);(MA0039.2,Klf4,CCGGCGGGGC);(MA0039.2,Klf4,GGAGCGGGGC);(MA0039.2,Klf4,GGGCCGGGGC);(MA0146.2,Zfx,CCCCCCGGGGCCGG);(MA0146.2,Zfx,CCCGTCGGGGCCCC);(MA0146.2,Zfx,GCCCCCGGGGCCCC);(MA0146.2,Zfx,GCCGGCGGGGCCCC);(MA0146.2,Zfx,GCGCCCGGGGCCCC);(MA0146.2,Zfx,GCGCCCGGGGCCGC);(MA0146.2,Zfx,GCGGGCCGGGGCTA);(MA0146.2,Zfx,GCTGCCGGGGCCCC);(MA0147.2,Myc,GCACGGGGCC)
CGGGGG	0.000431543	5.63e-05	7.66471	1.24781	0.00034584	0.000206934	(MA0146.2,Zfx,GGCCCCGGGGGCTG)
CTCACC	0.000550799	0.000228664	2.40877	1.32942	0.000414315	0.000353779
CTCACT	0.000351337	0.000347557	1.01088	1.67697	0.000209507	0.000394071
CTCAGA	0.00048671	0.000464784	1.04718	2.34245	0.000207779	0.000519466
CTCAGC	0.000563912	0.000321021	1.75662	1.94599	0.000289782	0.000468889
CTCAGG	0.000530248	0.00037308	1.42127	1.97564	0.000268393	0.000492569	(MA0146.2,Zfx,CCTGCTCAGGCCTG);(MA0146.2,Zfx,GTCCCTCAGGCCTG)
CTCAGT	0.000391387	0.000342471	1.14283	1.71601	0.000228079	0.000397605
CTCATC	0.000291462	0.000231421	1.25944	1.38662	0.000210196	0.000271239
CTCCAC	0.000442673	0.000270989	1.63354	1.54437	0.000286637	0.000390399
CTCCAG	0.000743578	0.00039935	1.86197	2.63822	0.000281848	0.000598441	(MA0146.2,Zfx,TCTCTCCAGGCCTG)
CTCCAT	0.000383608	0.000365898	1.0484	1.5265	0.000251298	0.000365566
CTCCCA	0.000550727	0.000394582	1.39572	1.99481	0.00027608	0.000514186
CTCCCC	0.000741295	0.000327386	2.26428	2.46715	0.000300467	0.000574002
CTCCCG	0.000479012	6.49e-05	7.38057	1.20723	0.000396787	0.000223363	(MA0144.2,STAT3,CTCCCGGGAGA)
CTCCCT	0.000661534	0.000428686	1.54316	2.36	0.000280311	0.00062162
CTCCGC	0.000523764	3.71e-05	14.1232	1.19085	0.000439825	0.000204855	(MA0146.2,Zfx,CTCCGCAAGGCCTT)
CTCCGG	0.000454112	5.51e-05	8.23776	1.07357	0.000422993	0.00019146	(MA0146.2,Zfx,CTAGCTCCGGCCTG);(MA0146.2,Zfx,CTCCGGCAGGCCTG);(MA0146.2,Zfx,CTCCGGGAGGCCTC);(MA0146.2,Zfx,GCAGCTCCGGCCGG)
CTCCTC	0.000785736	0.000468297	1.67786	2.66172	0.000295198	0.000673138
CTCCTG	0.000676113	0.00044122	1.53237	2.67911	0.000252365	0.000590476
CTCCTT	0.000504527	0.000460274	1.09614	2.15006	0.000234657	0.000501247
CTCGGG	0.000409633	5.61e-05	7.29672	1.0697	0.000382941	0.000179264	(MA0146.2,Zfx,GCCACTCGGGCCCG);(MA0146.2,Zfx,GGCGCTCGGGCCCG)
CTCTCA	0.000399841	0.000379935	1.05239	1.71855	0.000232662	0.00040516
CTCTCC	0.000673404	0.000482017	1.39705	2.70564	0.000248889	0.000627355	(MA0146.2,Zfx,TCTCTCCAGGCCTG)
CTCTGA	0.000443835	0.000434957	1.02041	2.00596	0.000221258	0.000484135
CTCTGC	0.00066714	0.000381662	1.74799	2.74287	0.000243227	0.000585758
CTCTGG	0.000599315	0.000427329	1.40247	2.32783	0.000257456	0.000561304	(MA0146.2,Zfx,GCCGCTCTGGCCTA)
CTCTTC	0.000587841	0.000484379	1.2136	2.53814	0.000231603	0.000557557
CTGACC	0.000340948	0.000226026	1.50844	1.17486	0.000290203	0.000291795
CTGAGC	0.000508372	0.000285714	1.77931	1.84428	0.000275647	0.000454098
CTGAGG	0.00057563	0.000342325	1.68153	2.07767	0.000277056	0.000506253	(MA0146.2,Zfx,GCCACTGAGGCCTC);(MA0146.2,Zfx,GCCCCTGAGGCCTC)
CTGATC	0.000217773	0.000201792	1.07919	1.0928	0.00019928	0.000206661
CTGCAC	0.000354047	0.000200487	1.76594	1.20096	0.000294804	0.000305766
CTGCAG	0.000736307	0.000346114	2.12735	2.62089	0.000280938	0.000568116	(MA0144.2,STAT3,CTGCAGGGAGG)
CTGCCA	0.000459973	0.000290842	1.58152	1.94989	0.000235897	0.000403931
CTGCCC	0.000639513	0.000253069	2.52702	2.14352	0.000298347	0.000483938
CTGCCT	0.000658475	0.000458942	1.43477	2.73214	0.000241011	0.000685137
CTGCGC	0.000407668	3.15e-05	12.9412	1.06432	0.000383032	0.000178217	(MA0146.2,Zfx,TCTGCGCAGGCCTG);(MA0147.2,Myc,CCATCTGCGC)
CTGCGG	0.000455281	4.42e-05	10.2988	1.10173	0.000413242	0.000184922	(MA0039.2,Klf4,TGGCTGCGGC);(MA0146.2,Zfx,CTGCGGCAGGCCTG);(MA0146.2,Zfx,GGAGCTGCGGCCGC);(MA0146.2,Zfx,GGCCCTGCGGCCGG);(MA0146.2,Zfx,GTGGCTGCGGCCGC)
CTGCTC	0.000624144	0.000290834	2.14605	1.98718	0.000314085	0.000483391	(MA0146.2,Zfx,CCTGCTCAGGCCTG)
CTGCTG	0.000763952	0.000380047	2.01015	2.99617	0.000254976	0.000615507
CTGCTT	0.000435823	0.00043177	1.00939	1.91437	0.000227658	0.000464141
CTGGAA	0.000554243	0.000515365	1.07544	2.74044	0.000202246	0.0005502	(MA0144.2,STAT3,GAGACTGGAAG)
CTGGAC	0.000378268	0.000204567	1.84912	1.5126	0.000250078	0.000301716	(MA0144.2,STAT3,ATGCCTGGACT);(MA0146.2,Zfx,CAGGCCTGGACCTG)
CTGGAG	0.000743578	0.00039935	1.86197	3.06969	0.000242232	0.000598441
CTGGCA	0.000420373	0.000288884	1.45516	1.64744	0.000255167	0.000372484
CTGGCC	0.0006072	0.000239668	2.5335	2.15112	0.000282271	0.000473941	(MA0146.2,Zfx,CCTGGCCAGGCCTG);(MA0146.2,Zfx,CTGGCCCGGGCCAC);(MA0146.2,Zfx,CTGGCCGCGGCCAT);(MA0146.2,Zfx,CTGGCCTAGGCCAC);(MA0146.2,Zfx,GCCAGCTGGCCCTG);(MA0146.2,Zfx,GCCGCTCTGGCCTA);(MA0146.2,Zfx,GCTGGCCAGGCCTG)
CTGGCT	0.000583664	0.000375219	1.55553	2.69561	0.000216524	0.000562063
CTGGGA	0.000657745	0.00044317	1.48418	2.71967	0.000241847	0.000623335	(MA0039.2,Klf4,AGGCTGGGAC);(MA0144.2,STAT3,CAGCTGGGACT);(MA0144.2,STAT3,CAGCTGGGAGG);(MA0146.2,Zfx,CCCAGCTGGGACTG)
CTGGGC	0.000708892	0.000258172	2.74581	2.61802	0.000270774	0.000494541	(MA0039.2,Klf4,AGGCTGGGCC);(MA0039.2,Klf4,AGGGCTGGGC);(MA0144.2,STAT3,TAGCTGGGCAG);(MA0146.2,Zfx,CAGGGCTGGGCCCA);(MA0146.2,Zfx,CTGGGCCCAGCCTG);(MA0146.2,Zfx,GAGGCCTGGGCCCA);(MA0146.2,Zfx,GCAGGCTGGGCCCA);(MA0147.2,Myc,CCATCTGGGC)
CTGGGG	0.000749751	0.000300043	2.49881	2.63851	0.000284157	0.000558498	(MA0144.2,STAT3,CAGCTGGGGAT);(MA0146.2,Zfx,CCAGCTGGGGCCCC);(MA0146.2,Zfx,TACCCTGGGGCCTA);(MA0147.2,Myc,CCACCTGGGG)
CTGGGT	0.00044325	0.000323048	1.37209	1.83023	0.000242183	0.000422363
CTGGTC	0.000359235	0.000235313	1.52663	1.4356	0.000250233	0.000326109
CTGGTG	0.000436091	0.000284021	1.53542	1.83876	0.000237166	0.000385409	(MA0039.2,Klf4,AGGCTGGTGC)
CTGTCC	0.00053042	0.000308255	1.72072	1.89086	0.000280518	0.000446544
CTGTGC	0.000428247	0.000265139	1.61518	1.73443	0.000246909	0.000381237	(MA0147.2,Myc,CCCTGTGCAC)
CTGTGG	0.000498838	0.000358922	1.38982	2.13772	0.00023335	0.000503977	(MA0147.2,Myc,ACCTGTGGGC);(MA0147.2,Myc,GCCTGTGGCC)
CTTAGG	0.0002234	0.000216912	1.02991	1.05174	0.00021241	0.000224258	(MA0146.2,Zfx,CCGCCTTAGGCCTA);(MA0146.2,Zfx,GCGACTTAGGCCTA)
CTTCAC	0.000293249	0.000281736	1.04086	1.20181	0.000244007	0.000299516
CTTCCA	0.000433309	0.000432561	1.00173	1.93093	0.000224404	0.000463185
CTTCCC	0.000632642	0.000377624	1.67532	2.07705	0.000304587	0.000546347
CTTCCT	0.000677311	0.000657917	1.02948	2.83407	0.000238989	0.000748183	(MA0144.2,STAT3,CTTCCTAGGAA)
CTTCTC	0.000546165	0.000476828	1.14541	2.29949	0.000237515	0.000533028
CTTGCC	0.000317402	0.000205297	1.54606	1.19275	0.00026611	0.000297681
CTTGCT	0.000382085	0.00036314	1.05217	1.68623	0.000226591	0.000397029	(MA0147.2,Myc,CCACTTGCTA)
CTTGGA	0.000342794	0.000313573	1.09319	1.79169	0.000191325	0.000351215
CTTGGC	0.000366831	0.000214945	1.70663	1.51248	0.000242537	0.000323803
CTTGGG	0.000456101	0.000308187	1.47995	2.12843	0.00021429	0.000412077	(MA0146.2,Zfx,GTGGCTTGGGCCCA);(MA0147.2,Myc,CCACTTGGGC)
CTTGTC	0.000269903	0.000259667	1.03942	1.23251	0.000218986	0.000272286
CTTTCC	0.000514225	0.000501723	1.02492	2.30021	0.000223556	0.000510728
CTTTGC	0.000362568	0.000317817	1.14081	1.73728	0.000208699	0.000343721
GAACCT	0.000242871	0.000209773	1.15778	1.02586	0.000236749	0.0002392
GAACTG	0.000283862	0.000270001	1.05134	1.22831	0.0002311	0.000300654
GAAGAG	0.000587841	0.000484379	1.2136	2.46432	0.000238541	0.000557557	(MA0146.2,Zfx,CCGGAAGAGGCCTG)
GAAGCC	0.000478328	0.000235012	2.03534	1.56242	0.000306147	0.000348712	(MA0146.2,Zfx,GGCTTCGAAGCCTG)
GAAGCT	0.000338069	0.000300902	1.12352	1.33065	0.000254063	0.000332511
GAAGGA	0.000564777	0.00053441	1.05682	2.39962	0.000235361	0.000550989
GAAGGC	0.000444406	0.000223621	1.98732	1.53442	0.000289624	0.000330872
GAAGGG	0.000521682	0.000309887	1.68345	1.92464	0.000271054	0.00043057	(MA0039.2,Klf4,AGGGAAGGGC)
GAAGGT	0.000295918	0.000274872	1.07657	1.27354	0.00023236	0.000287335	(MA0141.3,ESRRB,CGAAGGTCGTA)
GAAGTC	0.000255894	0.000241687	1.05878	1.12155	0.00022816	0.000253111
GAAGTG	0.000325972	0.000288334	1.13054	1.9464	0.000167474	0.000306783
GAATCC	0.000216882	0.000200547	1.08145	1.04299	0.000207941	0.00021153
GACAAG	0.000269903	0.000259667	1.03942	1.2162	0.000221923	0.000272286
GACAGA	0.000441051	0.000439115	1.00441	1.95216	0.00022593	0.000460121
GACAGC	0.000391621	0.000263739	1.48488	1.34687	0.000290764	0.000348409
GACAGG	0.00040908	0.00028409	1.43997	1.70911	0.000239353	0.000408088	(MA0146.2,Zfx,CTCCGACAGGCCTG);(MA0146.2,Zfx,GGCGGACAGGCCTG)
GACAGT	0.000254256	0.000241575	1.05249	1.15361	0.000220401	0.000264747
GACCAG	0.000359235	0.000235313	1.52663	1.46764	0.000244771	0.000326109
GACCCA	0.000305179	0.000202136	1.50977	1.03636	0.000294471	0.000267432
GACCCC	0.000381438	0.000129047	2.9558	1.12736	0.000338347	0.000246087
GACCCT	0.000303334	0.000193563	1.56711	1.14084	0.000265887	0.000273697
GACCTC	0.000293456	0.000180127	1.62916	1.03338	0.000283976	0.000247695	(MA0146.2,Zfx,GTGGCCACGACCTC)
GACCTG	0.000338484	0.00021375	1.58355	1.30892	0.000258598	0.000296968	(MA0146.2,Zfx,CAGGCCTGGACCTG);(MA0146.2,Zfx,CAGGTCTAGACCTG);(MA0146.2,Zfx,CTAGCTTCGACCTG)
GACCTT	0.00026704	0.000239299	1.11593	1.60227	0.000166663	0.000247756
GACTCC	0.000325532	0.000165712	1.96444	1.24246	0.000262006	0.000259088
GACTCT	0.000276188	0.000261316	1.05691	1.17092	0.000235873	0.000289109
GACTGA	0.000253332	0.000245793	1.03067	1.04756	0.000241831	0.000267083
GACTGG	0.000315663	0.000215357	1.46577	1.12116	0.000281551	0.00029046	(MA0144.2,STAT3,GAGACTGGAAG)
GACTTC	0.000255894	0.000241687	1.05878	1.22907	0.000208201	0.000253111
GAGAAC	0.000300719	0.000284038	1.05873	1.23814	0.00024288	0.000291567
GAGAAG	0.000546165	0.000476828	1.14541	2.30251	0.000237204	0.000533028	(MA0144.2,STAT3,CAGCAGAGAAG)
GAGACC	0.000338997	0.000190066	1.78357	1.24329	0.000272662	0.000289261
GAGAGC	0.00044191	0.000230219	1.91952	1.62858	0.000271346	0.000350669
GAGAGG	0.00060832	0.000397142	1.53175	2.33198	0.00026086	0.000559272	(MA0146.2,Zfx,GGCCGAGAGGCCTC);(MA0146.2,Zfx,GGGCGAGAGGCCTC)
GAGAGT	0.00030545	0.000278437	1.09701	1.54551	0.000197637	0.000279461
GAGCAC	0.000303113	0.000187446	1.61707	1.11761	0.000271215	0.000262077
GAGCAG	0.000624144	0.000290834	2.14605	2.00665	0.000311037	0.000483391
GAGCCA	0.000410437	0.000275791	1.48821	1.59642	0.000257098	0.000422029
GAGCCC	0.000519532	0.000156692	3.31563	1.70963	0.000303886	0.00034853
GAGCCG	0.000381623	3.38e-05	11.2836	1.00085	0.000381298	0.000159452
GAGCCT	0.000440803	0.00021418	2.0581	1.47866	0.00029811	0.000349198
GAGCGG	0.000399908	3.13e-05	12.7575	1.08402	0.000368912	0.00014997	(MA0039.2,Klf4,AGAGCGGGGT);(MA0039.2,Klf4,GGAGCGGGGC)
GAGCTC	0.000393311	0.000212685	1.84926	1.24493	0.00031593	0.00030971
GAGCTG	0.000618276	0.000286031	2.16157	2.46319	0.000251006	0.000468388	(MA0146.2,Zfx,GGAGCTGCGGCCGC)
GAGCTT	0.000280759	0.000239797	1.17082	1.15802	0.000242447	0.000265095
GAGGAA	0.000597831	0.000524523	1.13976	2.40712	0.00024836	0.000529099
GAGGAC	0.000425983	0.000207849	2.04949	1.60478	0.000265447	0.000309498
GAGGAG	0.000785736	0.000468297	1.67786	2.96959	0.000264594	0.000673138
GAGGAT	0.000329478	0.000257983	1.27713	1.41562	0.000232745	0.00028421	(MA0147.2,Myc,ACACGAGGAT)
GAGGCA	0.000477375	0.000340135	1.40349	2.21054	0.000215954	0.00048456
GAGGCC	0.00057349	0.000218149	2.6289	1.73603	0.000330346	0.000378021	(MA0146.2,Zfx,AAGATCGAGGCCTC);(MA0146.2,Zfx,CCGCCGGAGGCCTC);(MA0146.2,Zfx,CCGGAAGAGGCCTG);(MA0146.2,Zfx,CGAGGCCGGGCCCC);(MA0146.2,Zfx,CGCCGGGAGGCCTC);(MA0146.2,Zfx,CGTGTCGAGGCCTC);(MA0146.2,Zfx,CTCCGGGAGGCCTC);(MA0146.2,Zfx,CTGCGTGAGGCCTC);(MA0146.2,Zfx,GAGGCCTGGGCCCA);(MA0146.2,Zfx,GCCACTGAGGCCTC);(MA0146.2,Zfx,GCCCCTGAGGCCTC);(MA0146.2,Zfx,GCCCGTGAGGCCTC);(MA0146.2,Zfx,GGCCGAGAGGCCTC);(MA0146.2…
GAGGCG	0.000425247	4.47e-05	9.51955	1.1443	0.000371622	0.000193266	(MA0039.2,Klf4,AGGGAGGCGC);(MA0039.2,Klf4,GAGGCGAGGC);(MA0039.2,Klf4,GAGGCGTGGC)
GAGGCT	0.000484138	0.000243457	1.9886	1.89243	0.000255829	0.00039577
GAGGGA	0.000570904	0.00037704	1.51417	2.11552	0.000269864	0.000537654
GAGGGC	0.000518826	0.000170884	3.03614	1.81119	0.000286455	0.00034495
GAGGGG	0.000647366	0.000271264	2.38648	2.36998	0.000273153	0.000519648	(MA0039.2,Klf4,GGCGAGGGGC);(MA0039.2,Klf4,TAGGAGGGGC)
GAGGGT	0.000326645	0.000191501	1.70571	1.23008	0.000265547	0.000289534	(MA0039.2,Klf4,TGGGAGGGTG);(MA0147.2,Myc,ACACGAGGGT)
GAGGTC	0.000293456	0.000180127	1.62916	1.22355	0.00023984	0.000247695
GAGGTG	0.000439981	0.000230047	1.91257	1.67261	0.000263051	0.000363655	(MA0039.2,Klf4,AGGGAGGTGC)
GAGGTT	0.000245022	0.000207634	1.18007	1.18704	0.000206414	0.000243736
GAGTCA	0.000267709	0.000249547	1.07278	1.28233	0.000208767	0.00027083
GAGTCC	0.000335414	0.000165995	2.02062	1.31676	0.000254727	0.00025255
GAGTCT	0.000267615	0.000241361	1.10878	1.38211	0.000193628	0.000285969
GAGTGG	0.000351098	0.000247142	1.42063	1.48831	0.000235904	0.000309361	(MA0039.2,Klf4,AGAGTGGAGC);(MA0039.2,Klf4,AGGGAGTGGG);(MA0039.2,Klf4,ATGGAGTGGC);(MA0039.2,Klf4,GCGGAGTGGC);(MA0039.2,Klf4,GGAGTGGGGC)
GATCAG	0.000217773	0.000201792	1.07919	1.07057	0.000203417	0.000206661
GATCCC	0.000263015	0.000154871	1.69829	1.00287	0.000262261	0.00020079
GATCTG	0.000267186	0.000243723	1.09627	1.20051	0.00022256	0.000259285
GATGAG	0.000291462	0.000231421	1.25944	1.25864	0.000231568	0.000271239
GATGCA	0.000219289	0.000213244	1.02835	1.00759	0.000217637	0.000224637
GATGCT	0.000301826	0.000283076	1.06624	1.34134	0.000225018	0.000302899
GATGGC	0.000341271	0.000229222	1.48882	1.35015	0.000252765	0.000277929
GATGGG	0.000310766	0.000214661	1.44771	1.22846	0.000252971	0.000299031	(MA0039.2,Klf4,AGGATGGGGG)
GCAAAG	0.000362568	0.000317817	1.14081	1.58992	0.000228041	0.000343721
GCAAGG	0.000325297	0.000189774	1.71413	1.38538	0.000234806	0.000285545	(MA0146.2,Zfx,AACCGCAAGGCCTT);(MA0146.2,Zfx,CTCCGCAAGGCCTT)
GCACAC	0.000330447	0.00023844	1.38587	1.28713	0.000256733	0.000327338
GCACAG	0.000428247	0.000265139	1.61518	1.55576	0.000275266	0.000381237
GCACCA	0.000270676	0.000180668	1.4982	1.0252	0.000264022	0.000249577
GCACCC	0.000330983	0.000118627	2.79011	1.04332	0.00031724	0.000236394
GCACTG	0.000310317	0.000223544	1.38817	1.24906	0.000248441	0.000306783
GCACTT	0.000244623	0.000204559	1.19586	1.06748	0.000229159	0.000250016
GCAGAA	0.000376826	0.000358055	1.05242	1.63784	0.000230075	0.000392872
GCAGAC	0.000304512	0.000182472	1.66881	1.15454	0.000263753	0.00025079
GCAGAG	0.00066714	0.000381662	1.74799	2.76083	0.000241645	0.000585758	(MA0144.2,STAT3,CAGCAGAGAAG)
GCAGAT	0.000277678	0.00024575	1.12992	1.12196	0.000247493	0.00026731
GCAGCA	0.000564067	0.000258739	2.18006	1.62045	0.000348094	0.000423789
GCAGCC	0.000754226	0.000197617	3.8166	2.1673	0.000348002	0.000438352
GCAGCG	0.000506236	3.81e-05	13.2753	1.17187	0.00043199	0.000193387	(MA0146.2,Zfx,GCAGCGGTGGCCTA)
GCAGCT	0.000537323	0.000243079	2.21049	1.70221	0.000315661	0.000404659	(MA0146.2,Zfx,GCAGCTCCGGCCGG)
GCAGGA	0.000508294	0.000304828	1.66748	1.94865	0.000260844	0.000446286
GCAGGC	0.000530675	0.00020089	2.64161	1.76795	0.000300164	0.000401018	(MA0146.2,Zfx,CTCCGGCAGGCCTG);(MA0146.2,Zfx,CTGCGGCAGGCCTG);(MA0146.2,Zfx,GCAGGCTGGGCCCA);(MA0146.2,Zfx,GGACCGCAGGCCTG);(MA0146.2,Zfx,TCTGCGCAGGCCTG)
GCAGGG	0.000589414	0.000232323	2.53704	2.27364	0.000259238	0.000458573	(MA0144.2,STAT3,CTGCAGGGAGG)
GCAGGT	0.000369625	0.000207359	1.78253	1.3287	0.000278186	0.000324137
GCAGTG	0.000353635	0.000228037	1.55078	1.40781	0.000251195	0.000330433
GCATCC	0.000298189	0.000183752	1.62278	1.13483	0.00026276	0.000249197
GCCAAG	0.000366831	0.000214945	1.70663	1.44853	0.000253244	0.000323803	(MA0146.2,Zfx,GGCCGCCAAGCCTT)
GCCAAT	0.000204187	0.000170514	1.19748	1.38801	0.000147108	0.000178627
GCCACA	0.000365931	0.000253258	1.44489	1.33432	0.000274246	0.000342371	(MA0104.3,Mycn,GCCACACG);(MA0104.3,Mycn,GCCACAGG)
GCCACC	0.000565562	0.000185195	3.05387	1.69968	0.000332746	0.000372984	(MA0104.3,Mycn,GCCACCTG);(MA0146.2,Zfx,GCCACCAGGGCCTA)
GCCACT	0.000308823	0.00017456	1.76915	1.06638	0.000289599	0.000270329	(MA0104.3,Mycn,GCCACTTG);(MA0146.2,Zfx,GCCACTCGGGCCCG);(MA0146.2,Zfx,GCCACTGAGGCCTC)
GCCAGA	0.000376426	0.000258404	1.45673	1.39529	0.000269784	0.000346771
GCCAGC	0.000559963	0.000223157	2.50928	1.81196	0.000309037	0.000435227	(MA0146.2,Zfx,GCCAGCTGGCCCTG)
GCCAGG	0.000613768	0.000279382	2.19687	2.04333	0.000300376	0.000515218	(MA0144.2,STAT3,GTGCCAGGTAG);(MA0146.2,Zfx,CCTGGCCAGGCCTG);(MA0146.2,Zfx,CGGGCCAGGGACTA);(MA0146.2,Zfx,GCCAGGTAGGCCTA);(MA0146.2,Zfx,GCTCGCCAGGCCTG);(MA0146.2,Zfx,GCTGGCCAGGCCTG);(MA0146.2,Zfx,TAAAGCCAGGCCTG);(MA0146.2,Zfx,TAGCGCCAGGCCTG)
GCCAGT	0.000256778	0.000193099	1.32978	1.08322	0.000237051	0.000252292
GCCATC	0.000341271	0.000229222	1.48882	1.64575	0.000207365	0.000277929
GCCATG	0.000340126	0.000216843	1.56853	1.36837	0.000248562	0.000284316
GCCCAC	0.000408293	0.000146624	2.78463	1.17258	0.000348201	0.000289838
GCCCAG	0.000708892	0.000258172	2.74581	2.27591	0.000311477	0.000494541	(MA0146.2,Zfx,CTGGGCCCAGCCTG);(MA0146.2,Zfx,TGGGCCCAGCCCTG);(MA0146.2,Zfx,TGGGCCCAGGCCTC);(MA0146.2,Zfx,TGGGCCCAGGGCTG)
GCCCCA	0.000463037	0.000210804	2.19653	1.40807	0.000328844	0.00036678	(MA0146.2,Zfx,GGCCCCACGGCCTC)
GCCCCC	0.000585716	0.000138085	4.24171	1.64799	0.000355412	0.000375184	(MA0146.2,Zfx,GCCCCCGGGGCCCC);(MA0146.2,Zfx,GGGCCCCCGGTCTC)
GCCCCG	0.000710292	6.14e-05	11.5754	1.71549	0.000414047	0.000287001	(MA0104.3,Mycn,GCCCCGTG);(MA0146.2,Zfx,CTAGCCCCGGCCCG);(MA0146.2,Zfx,GCGCGCCCCGCCTG);(MA0146.2,Zfx,GGCCCCGGGGGCTG)
GCCCCT	0.000495931	0.00018937	2.61884	1.63909	0.000302565	0.000356813	(MA0146.2,Zfx,GCCCCTGAGGCCTC)
GCCCGC	0.000632464	3.14e-05	20.1597	1.21411	0.000520926	0.000237759	(MA0146.2,Zfx,GGCCCGCGGGCCTG)
GCCCGG	0.000686509	4.39e-05	15.6449	1.54441	0.000444513	0.000242401	(MA0146.2,Zfx,AGGGGCCCGGCCTC);(MA0146.2,Zfx,CTAGCCCGGGACTG);(MA0146.2,Zfx,CTGGCCCGGGCCAC);(MA0146.2,Zfx,GCGCCCGGGGCCCC);(MA0146.2,Zfx,GCGCCCGGGGCCGC);(MA0146.2,Zfx,GTGGCCCGGGCCAG)
GCCCTC	0.000518826	0.000170884	3.03614	1.65095	0.000314259	0.00034495
GCCCTG	0.000608503	0.000264873	2.29734	1.96514	0.000309649	0.000468783	(MA0146.2,Zfx,AAGGGCTAGCCCTG);(MA0146.2,Zfx,GCCAGCTGGCCCTG);(MA0146.2,Zfx,GGCCCTGCGGCCGG);(MA0146.2,Zfx,TGGGCCCAGCCCTG)
GCCCTT	0.000312238	0.000196836	1.58629	1.17327	0.000266127	0.000272544	(MA0146.2,Zfx,CAGGGCTAGCCCTT)
GCCGCC	0.00101523	3.9e-05	26.025	1.98085	0.000512523	0.000313351	(MA0146.2,Zfx,GGCCGCCAAGCCTT)
GCCGCG	0.000651789	1.46e-05	44.6572	1.46825	0.000443921	0.000185195	(MA0039.2,Klf4,TGGCCGCGGC);(MA0146.2,Zfx,ATGGCCGCGGCCAG);(MA0146.2,Zfx,CGCCGCGGCGCCTC);(MA0146.2,Zfx,CTGGCCGCGGCCAT);(MA0146.2,Zfx,GGCCGCGCGGCCGC);(MA0146.2,Zfx,GGGGCCGCGGCCCC);(MA0146.2,Zfx,TACGCCGCGGCTTA)
GCCGGC	0.000513844	2.44e-05	21.0172	1.19544	0.000429836	0.000174151	(MA0144.2,STAT3,TTGCCGGCAAC);(MA0146.2,Zfx,CGCGCCGGCGCCTG);(MA0146.2,Zfx,GCCGGCGGGGCCCC)
GCCGGG	0.000621288	4.9e-05	12.6703	1.49686	0.000415059	0.000242052	(MA0039.2,Klf4,AGGCCGGGCC);(MA0039.2,Klf4,GGGCCGGGGC);(MA0146.2,Zfx,CGAGGCCGGGCCCC);(MA0146.2,Zfx,CGCCGGGAGGCCTC);(MA0146.2,Zfx,GCGGGCCGGGGCTA);(MA0146.2,Zfx,GCTGCCGGGGCCCC)
GCCTCA	0.000349977	0.000230219	1.52019	1.31472	0.000266199	0.000335302
GCCTCC	0.000643251	0.000234024	2.74865	2.02507	0.000317644	0.000482132
GCCTCT	0.000484669	0.000328477	1.4755	1.98755	0.000243852	0.00047661
GCCTGA	0.000334093	0.000208381	1.60328	1.22307	0.000273159	0.000296649
GCCTGC	0.000530675	0.00020089	2.64161	1.90664	0.000278329	0.000401018
GCCTGG	0.000727547	0.000294416	2.47115	2.65035	0.00027451	0.000551945	(MA0144.2,STAT3,ATGCCTGGACT);(MA0146.2,Zfx,CAGGCCTGGACCTG);(MA0146.2,Zfx,GAGGCCTGGGCCCA)
GCCTGT	0.00031176	0.000222418	1.40168	1.35998	0.000229239	0.000314201	(MA0147.2,Myc,GCCTGTGGCC)
GCCTTC	0.000444406	0.000223621	1.98732	1.66617	0.000266723	0.000330872
GCCTTG	0.000370055	0.000239977	1.54204	1.60146	0.000231074	0.000327611
GCGCCC	0.000536454	2.97e-05	18.0744	1.22862	0.000436633	0.000221406	(MA0146.2,Zfx,GCGCCCGGGGCCCC);(MA0146.2,Zfx,GCGCCCGGGGCCGC);(MA0146.2,Zfx,GCGCGCCCCGCCTG)
GCGCCG	0.00050479	1.43e-05	35.3556	1.06689	0.000473142	0.000166278	(MA0146.2,Zfx,CGCGCCGGCGCCTG);(MA0147.2,Myc,CCATGCGCCG)
GCGCGC	0.000594882	3.37e-05	17.6654	1.50549	0.000395141	0.000261773	(MA0039.2,Klf4,GGGGCGCGCC);(MA0039.2,Klf4,TGGGCGCGCC);(MA0146.2,Zfx,GCGCGCCCCGCCTG)
GCGCGG	0.000638035	1.9e-05	33.6375	1.4328	0.000445306	0.00021423	(MA0039.2,Klf4,GGGGCGCGGC);(MA0039.2,Klf4,TAGGCGCGGT);(MA0146.2,Zfx,AGGGGCGCGGCCGC);(MA0146.2,Zfx,GCTAGCGCGGCCTG);(MA0146.2,Zfx,GGCCGCGCGGCCGC)
GCGCTG	0.000425267	3.85e-05	11.0475	1.10539	0.000384721	0.000179764
GCGGAG	0.000523764	3.71e-05	14.1232	1.47075	0.00035612	0.000204855	(MA0039.2,Klf4,AGGGCGGAGT);(MA0039.2,Klf4,GCGGAGTGGC)
GCGGCC	0.00066312	2.58e-05	25.6707	1.43875	0.000460901	0.000213791	(MA0146.2,Zfx,AGGGGCGCGGCCGC);(MA0146.2,Zfx,ATGGCCGCGGCCAG);(MA0146.2,Zfx,CTGGCCGCGGCCAT);(MA0146.2,Zfx,GCTAGCGCGGCCTG);(MA0146.2,Zfx,GGAGCTGCGGCCGC);(MA0146.2,Zfx,GGCCCTGCGGCCGG);(MA0146.2,Zfx,GGCCGCGCGGCCGC);(MA0146.2,Zfx,GGGGCCGCGGCCCC);(MA0146.2,Zfx,GTGGCTGCGGCCGC)
GCGGCG	0.000902358	2.44e-05	37.0252	2.28074	0.000395643	0.000273682	(MA0039.2,Klf4,CGGGCGGCGC);(MA0146.2,Zfx,CGCCGCGGCGCCTC)
GCGGGA	0.000443709	3.88e-05	11.4499	1.20276	0.000368907	0.000179567
GCGGGC	0.000632464	3.14e-05	20.1597	1.54312	0.000409861	0.000237759	(MA0039.2,Klf4,AGGGCGGGCT);(MA0039.2,Klf4,CGGGCGGGCC);(MA0146.2,Zfx,GCGGGCCGGGGCTA);(MA0146.2,Zfx,GGCCCGCGGGCCTG);(MA0147.2,Myc,CCACGCGGGC)
GCGGGG	0.000794749	6.85e-05	11.6093	2.35541	0.000337414	0.000359438	(MA0039.2,Klf4,AGAGCGGGGT);(MA0039.2,Klf4,CAGGCGGGGC);(MA0039.2,Klf4,CCGGCGGGGC);(MA0039.2,Klf4,GGAGCGGGGC);(MA0039.2,Klf4,GGGGCGGGGT);(MA0146.2,Zfx,GCCGGCGGGGCCCC)
GCTCAC	0.000335569	0.0001962	1.71034	1.30919	0.000256318	0.000283648
GCTCAG	0.000508372	0.000285714	1.77931	1.77645	0.000286172	0.000454098	(MA0146.2,Zfx,CCTGCTCAGGCCTG)
GCTCCA	0.000426383	0.000254831	1.6732	1.5824	0.000269454	0.00036009
GCTCCC	0.000622903	0.000179929	3.46193	1.88647	0.000330195	0.000372742
GCTCCG	0.0004886	4.43e-05	11.0204	1.06006	0.000460918	0.000195814	(MA0146.2,Zfx,CTAGCTCCGGCCTG);(MA0146.2,Zfx,GCAGCTCCGGCCGG)
GCTCCT	0.000533826	0.000280834	1.90086	1.71225	0.000311769	0.00041452
GCTCTC	0.00044191	0.000230219	1.91952	1.50338	0.000293945	0.000350669
GCTCTG	0.000568459	0.000342678	1.65887	2.00409	0.00028365	0.000501626	(MA0146.2,Zfx,GCCGCTCTGGCCTA)
GCTCTT	0.000357833	0.000308161	1.16119	1.60395	0.000223096	0.000366021
GCTGAA	0.000287892	0.00028013	1.02771	1.48487	0.000193884	0.000301625
GCTGAG	0.000563912	0.000321021	1.75662	2.12974	0.000264779	0.000468889
GCTGCA	0.000417829	0.000220975	1.89084	1.47224	0.000283804	0.000366916
GCTGCC	0.000652388	0.000192326	3.3921	1.77416	0.000367717	0.000415475	(MA0146.2,Zfx,GCTGCCGGGGCCCC)
GCTGCG	0.000473484	3.72e-05	12.732	1.13343	0.000417743	0.000190444	(MA0039.2,Klf4,TGGCTGCGGC);(MA0146.2,Zfx,GGAGCTGCGGCCGC);(MA0146.2,Zfx,GTGGCTGCGGCCGC)
GCTGCT	0.000662248	0.000286607	2.31065	2.39099	0.000276976	0.000487411
GCTGGA	0.000486962	0.000304338	1.60007	1.78197	0.000273272	0.000423819
GCTGGC	0.000559963	0.000223157	2.50928	2.06297	0.000271435	0.000435227	(MA0146.2,Zfx,GCCAGCTGGCCCTG);(MA0146.2,Zfx,GCTGGCCAGGCCTG)
GCTGGG	0.000763894	0.000304553	2.50825	2.83177	0.000269759	0.000620558	(MA0039.2,Klf4,AGGCTGGGAC);(MA0039.2,Klf4,AGGCTGGGCC);(MA0039.2,Klf4,AGGGCTGGGC);(MA0144.2,STAT3,CAGCTGGGACT);(MA0144.2,STAT3,CAGCTGGGAGG);(MA0144.2,STAT3,CAGCTGGGGAT);(MA0144.2,STAT3,TAGCTGGGCAG);(MA0146.2,Zfx,CAGGGCTGGGCCCA);(MA0146.2,Zfx,CCAGCTGGGGCCCC);(MA0146.2,Zfx,CCCAGCTGGGACTG);(MA0146.2,Zfx,GCAGGCTGGGCCCA)
GCTGGT	0.000335324	0.000206354	1.62499	1.24959	0.000268348	0.000292932	(MA0039.2,Klf4,AGGCTGGTGC)
GCTGTA	0.000206337	0.000196389	1.05066	1.0081	0.00020468	0.000208936
GCTGTC	0.000391621	0.000263739	1.48488	1.34927	0.000290247	0.000348409
GCTGTG	0.00052581	0.000306279	1.71677	2.35967	0.000222832	0.000453142
GCTGTT	0.000289017	0.000266874	1.08297	1.27864	0.000226034	0.000302095
GCTTCA	0.000287934	0.000267072	1.07811	1.119	0.000257313	0.000296588
GCTTCC	0.000482537	0.000263412	1.83187	1.73339	0.000278378	0.00037526
GCTTCT	0.000434985	0.000374557	1.16133	1.79566	0.000242242	0.000408846
GCTTGC	0.000243964	0.000203519	1.19873	1.06591	0.000228878	0.000254658
GCTTGG	0.00032051	0.000204937	1.56395	1.27709	0.000250969	0.000300897	(MA0146.2,Zfx,GTGGCTTGGGCCCA)
GCTTTG	0.000332507	0.000315824	1.05282	1.58332	0.000210005	0.000358118
GGAAAC	0.000328241	0.000316537	1.03698	1.56594	0.000209612	0.000322878	(MA0144.2,STAT3,TTTCCGGAAAC)
GGAAAG	0.000514225	0.000501723	1.02492	2.27009	0.000226522	0.000510728
GGAAGA	0.000534645	0.000509575	1.0492	2.48934	0.000214773	0.000561684	(MA0144.2,STAT3,CTTCCGGAAGA);(MA0146.2,Zfx,CCGGAAGAGGCCTG)
GGAAGC	0.000482537	0.000263412	1.83187	1.68476	0.000286413	0.00037526
GGAAGG	0.000717827	0.00045475	1.57851	2.80708	0.000255721	0.000612488	(MA0039.2,Klf4,AGGGAAGGGC)
GGAAGT	0.000320108	0.000286238	1.11833	1.72189	0.000185905	0.000323591
GGACAC	0.00032764	0.000218888	1.49684	1.15781	0.000282984	0.000272771
GGACAG	0.00053042	0.000308255	1.72072	1.89731	0.000279565	0.000446544	(MA0146.2,Zfx,GGCGGACAGGCCTG)
GGACCC	0.000437085	0.000139391	3.13569	1.22983	0.000355402	0.00026731
GGACCT	0.0002998	0.000198287	1.51195	1.20736	0.00024831	0.000261758	(MA0146.2,Zfx,CAGGCCTGGACCTG)
GGACTC	0.000335414	0.000165995	2.02062	1.27737	0.000262581	0.00025255
GGACTG	0.000364724	0.000219918	1.65845	1.48981	0.000244812	0.000294343	(MA0146.2,Zfx,CCCAGCTGGGACTG);(MA0146.2,Zfx,CTAGCCCGGGACTG)
GGAGAA	0.000515615	0.000468203	1.10126	2.09652	0.000245939	0.000494845
GGAGAC	0.000432219	0.000242177	1.78473	1.58924	0.000271966	0.000345026
GGAGAG	0.000673404	0.000482017	1.39705	2.63692	0.000255375	0.000627355	(MA0144.2,STAT3,CTGCCGGAGAG)
GGAGAT	0.000322866	0.000300378	1.07487	1.49893	0.000215398	0.000292128
GGAGCA	0.000443647	0.000251369	1.76493	1.46969	0.000301864	0.000357329
GGAGCC	0.000698079	0.000178856	3.90303	2.16615	0.000322267	0.000414459
GGAGCG	0.000411185	3.86e-05	10.639	1.11314	0.000369392	0.000176715	(MA0039.2,Klf4,GGAGCGGGGC)
GGAGCT	0.000536044	0.000290378	1.84602	1.78256	0.000300716	0.00039445	(MA0146.2,Zfx,GGAGCTGCGGCCGC)
GGAGGA	0.000787125	0.000480891	1.6368	3.09818	0.000254061	0.000658377
GGAGGC	0.000643251	0.000234024	2.74865	2.2355	0.000287744	0.000482132	(MA0039.2,Klf4,AGGGAGGCGC);(MA0146.2,Zfx,CCGCCGGAGGCCTC);(MA0146.2,Zfx,CGCCGGGAGGCCTC);(MA0146.2,Zfx,CTCCGGGAGGCCTC);(MA0146.2,Zfx,TGCACGGAGGCCTC)
GGAGGG	0.000915897	0.000374497	2.44567	3.45797	0.000264866	0.000702249	(MA0039.2,Klf4,TAGGAGGGGC);(MA0039.2,Klf4,TGGGAGGGTG)
GGAGGT	0.000408788	0.000215056	1.90084	1.54168	0.000265158	0.00032623	(MA0039.2,Klf4,AGGGAGGTGC)
GGAGTC	0.000325532	0.000165712	1.96444	1.32425	0.000245823	0.000259088
GGAGTG	0.000318465	0.000245656	1.29639	1.41886	0.000224452	0.000312365	(MA0039.2,Klf4,AGGGAGTGGG);(MA0039.2,Klf4,ATGGAGTGGC);(MA0039.2,Klf4,GCGGAGTGGC);(MA0039.2,Klf4,GGAGTGGGGC)
GGAGTT	0.000275119	0.000273171	1.00713	1.39273	0.000197539	0.000273848
GGATGC	0.000298189	0.000183752	1.62278	1.08705	0.000274309	0.000249197
GGATGG	0.000350684	0.000293059	1.19663	1.61708	0.000216862	0.000349971	(MA0039.2,Klf4,AGGATGGGGG)
GGATTC	0.000216882	0.000200547	1.08145	1.11066	0.000195273	0.00021153
GGCAAG	0.000317402	0.000205297	1.54606	1.22974	0.000258104	0.000297681
GGCACA	0.000306388	0.000229626	1.33429	1.26639	0.000241938	0.000301837
GGCACC	0.000334786	0.000116832	2.86554	1.1345	0.000295094	0.000229856	(MA0146.2,Zfx,GGCACCTCGGCCGA)
GGCAGA	0.000443016	0.000329328	1.34521	1.74115	0.000254439	0.000481086
GGCAGC	0.000652388	0.000192326	3.3921	1.84277	0.000354025	0.000415475
GGCAGG	0.000670898	0.000306357	2.18992	2.53056	0.000265119	0.000554038	(MA0146.2,Zfx,CTCCGGCAGGCCTG);(MA0146.2,Zfx,CTGCGGCAGGCCTG)
GGCAGT	0.000285714	0.000212015	1.34761	1.13895	0.000250858	0.000268175
GGCATG	0.000228086	0.000211182	1.08004	1.17038	0.000194881	0.000245632	(MA0039.2,Klf4,AGGGCATGGC);(MA0039.2,Klf4,TGGGCATGCC)
GGCCAC	0.000449302	0.000151598	2.96378	1.30469	0.000344376	0.000304583	(MA0146.2,Zfx,CGTGGCCACGCCTC);(MA0146.2,Zfx,CTGGCCCGGGCCAC);(MA0146.2,Zfx,CTGGCCTAGGCCAC);(MA0146.2,Zfx,GTGGCCACGACCTC)
GGCCAG	0.0006072	0.000239668	2.5335	2.0122	0.000301759	0.000473941	(MA0146.2,Zfx,ATGGCCGCGGCCAG);(MA0146.2,Zfx,CCTGGCCAGGCCTG);(MA0146.2,Zfx,CGGGCCAGGGACTA);(MA0146.2,Zfx,GCTGGCCAGGCCTG);(MA0146.2,Zfx,GGGCCCTAGGCCAG);(MA0146.2,Zfx,GTGGCCCGGGCCAG);(MA0146.2,Zfx,GTGGCCTAGGCCAG)
GGCCCA	0.000381794	0.000163745	2.33164	1.14727	0.000332785	0.000280296	(MA0146.2,Zfx,CAGGGCTGGGCCCA);(MA0146.2,Zfx,CTGGGCCCAGCCTG);(MA0146.2,Zfx,GAGGCCTGGGCCCA);(MA0146.2,Zfx,GCAGGCTGGGCCCA);(MA0146.2,Zfx,GTGGCTTGGGCCCA);(MA0146.2,Zfx,TGGGCCCAGCCCTG);(MA0146.2,Zfx,TGGGCCCAGGCCTC);(MA0146.2,Zfx,TGGGCCCAGGGCTG)
GGCCCC	0.000627769	0.000134545	4.66585	1.63637	0.000383636	0.000323287	(MA0146.2,Zfx,AGGGCCTAGGCCCC);(MA0146.2,Zfx,CCAGCTGGGGCCCC);(MA0146.2,Zfx,CCCGTCGGGGCCCC);(MA0146.2,Zfx,CGAGGCCGGGCCCC);(MA0146.2,Zfx,GCCCCCGGGGCCCC);(MA0146.2,Zfx,GCCGGCGGGGCCCC);(MA0146.2,Zfx,GCGCCCGGGGCCCC);(MA0146.2,Zfx,GCTGCCGGGGCCCC);(MA0146.2,Zfx,GGCCCCACGGCCTC);(MA0146.2,Zfx,GGCCCCGGGGGCTG);(MA0146.2,Zfx,GGGCCCCCGGTCTC);(MA0146.2,Zfx,GGGGCCGCGGCCCC)
GGCCCG	0.000546487	3.17e-05	17.2351	1.15548	0.000472952	0.000176882	(MA0146.2,Zfx,ACGGGCCCGTCCTA);(MA0146.2,Zfx,AGGGGCCCGGCCTC);(MA0146.2,Zfx,CTAGCCCCGGCCCG);(MA0146.2,Zfx,CTGGCCCGGGCCAC);(MA0146.2,Zfx,GCCACTCGGGCCCG);(MA0146.2,Zfx,GGCCCGCGGGCCTG);(MA0146.2,Zfx,GGCGCTCGGGCCCG);(MA0146.2,Zfx,GTGGCCCGGGCCAG)
GGCCCT	0.000407987	0.000175351	2.32669	1.32465	0.000307997	0.000291825	(MA0146.2,Zfx,GCCAGCTGGCCCTG);(MA0146.2,Zfx,GGCCCTAGGGCCTG);(MA0146.2,Zfx,GGCCCTGCGGCCGG);(MA0146.2,Zfx,GGGCCCTAGGCCAG);(MA0146.2,Zfx,GGGGCCTAGGCCCT)
GGCCGC	0.00066312	2.58e-05	25.6707	1.32078	0.000502067	0.000213791	(MA0039.2,Klf4,TGGCCGCGGC);(MA0146.2,Zfx,AGGGGCGCGGCCGC);(MA0146.2,Zfx,ATGGCCGCGGCCAG);(MA0146.2,Zfx,CTGGCCGCGGCCAT);(MA0146.2,Zfx,GCGCCCGGGGCCGC);(MA0146.2,Zfx,GGAGCTGCGGCCGC);(MA0146.2,Zfx,GGCCGCCAAGCCTT);(MA0146.2,Zfx,GGCCGCGCGGCCGC);(MA0146.2,Zfx,GGCCGCGCGGCCGC);(MA0146.2,Zfx,GGGGCCGCGGCCCC);(MA0146.2,Zfx,GTGGCTGCGGCCGC)
GGCCGG	0.000590526	3.5e-05	16.8897	1.45068	0.000407069	0.000206934	(MA0039.2,Klf4,AGGCCGGAGC);(MA0039.2,Klf4,AGGCCGGGCC);(MA0039.2,Klf4,GGGCCGGGGC);(MA0146.2,Zfx,CCCCCCGGGGCCGG);(MA0146.2,Zfx,CCGGCCTAGGCCGG);(MA0146.2,Zfx,CGAGGCCGGGCCCC);(MA0146.2,Zfx,GCAGCTCCGGCCGG);(MA0146.2,Zfx,GCGGGCCGGGGCTA);(MA0146.2,Zfx,GGCCCTGCGGCCGG)
GGCCTC	0.00057349	0.000218149	2.6289	1.61248	0.000355656	0.000378021	(MA0146.2,Zfx,AAGATCGAGGCCTC);(MA0146.2,Zfx,AGGGGCCCGGCCTC);(MA0146.2,Zfx,CCGCCGGAGGCCTC);(MA0146.2,Zfx,CGCCGGGAGGCCTC);(MA0146.2,Zfx,CGTGTCGAGGCCTC);(MA0146.2,Zfx,CTCCGGGAGGCCTC);(MA0146.2,Zfx,CTGCGTGAGGCCTC);(MA0146.2,Zfx,GCCACTGAGGCCTC);(MA0146.2,Zfx,GCCCCTGAGGCCTC);(MA0146.2,Zfx,GCCCGTGAGGCCTC);(MA0146.2,Zfx,GGCCCCACGGCCTC);(MA0146.2,Zfx,GGCCGAGAGGCCTC);(MA0146.2,Zfx,GGGCGAGAGGCCTC);(MA0146.2…
GGCCTG	0.000534707	0.000193597	2.76196	1.73054	0.000308983	0.000382344	(MA0146.2,Zfx,CAGGCCTGGACCTG);(MA0146.2,Zfx,CAGGTCCAGGCCTG);(MA0146.2,Zfx,CATCGTCAGGCCTG);(MA0146.2,Zfx,CCGGAAGAGGCCTG);(MA0146.2,Zfx,CCTGCTCAGGCCTG);(MA0146.2,Zfx,CCTGGCCAGGCCTG);(MA0146.2,Zfx,CTAGCTCCGGCCTG);(MA0146.2,Zfx,CTCCGACAGGCCTG);(MA0146.2,Zfx,CTCCGGCAGGCCTG);(MA0146.2,Zfx,CTGCGGCAGGCCTG);(MA0146.2,Zfx,GAGGCCTGGGCCCA);(MA0146.2,Zfx,GCACGTCAGGCCTG);(MA0146.2,Zfx,GCTAGCGCGGCCTG);(MA0146.2…
GGCCTT	0.000329186	0.000224016	1.46947	1.39596	0.000235813	0.000296861	(MA0146.2,Zfx,AACCGCAAGGCCTT);(MA0146.2,Zfx,ATATCCTCGGCCTT);(MA0146.2,Zfx,CTCCGCAAGGCCTT)
GGCGCC	0.000531849	2.6e-05	20.4867	1.27007	0.000418756	0.000196997	(MA0146.2,Zfx,CGCCGCGGCGCCTC);(MA0146.2,Zfx,CGCGCCGGCGCCTG)
GGCGCG	0.000531554	1.87e-05	28.4228	1.21227	0.000438477	0.000190474	(MA0039.2,Klf4,GGGGCGCGCC);(MA0039.2,Klf4,GGGGCGCGGC);(MA0039.2,Klf4,TAGGCGCGGT);(MA0039.2,Klf4,TGGGCGCGCC);(MA0104.3,Mycn,GGCGCGTG);(MA0146.2,Zfx,AGGGGCGCGGCCGC);(MA0146.2,Zfx,TGGCGCGAGGCCTC)
GGCGGA	0.000363266	3.59e-05	10.1164	1.03288	0.000351703	0.000158238	(MA0039.2,Klf4,AGGGCGGAGT);(MA0146.2,Zfx,GGCGGACAGGCCTG)
GGCGGC	0.00101523	3.9e-05	26.025	2.56401	0.000395953	0.000313351	(MA0039.2,Klf4,CGGGCGGCGC);(MA0039.2,Klf4,TGGGCGGCTC)
GGCGGG	0.000873741	7.85e-05	11.1279	2.43393	0.000358983	0.000401747	(MA0039.2,Klf4,AGGGCGGGCT);(MA0039.2,Klf4,AGGGCGGGTG);(MA0039.2,Klf4,CAGGCGGGGC);(MA0039.2,Klf4,CCGGCGGGGC);(MA0039.2,Klf4,CGGGCGGGCC);(MA0039.2,Klf4,GGGGCGGGGT);(MA0146.2,Zfx,GCCGGCGGGGCCCC)
GGCTCA	0.00038595	0.00024057	1.60432	1.28287	0.000300849	0.000358725
GGCTCC	0.000698079	0.000178856	3.90303	1.94751	0.000358448	0.000414459
GGCTCT	0.000460173	0.000233449	1.9712	1.78486	0.000257821	0.000388503	(MA0146.2,Zfx,AGGCTCTAGGCCTA)
GGCTGA	0.000392608	0.000235802	1.66499	1.36914	0.000286755	0.000346452
GGCTGC	0.000754226	0.000197617	3.8166	2.45678	0.000306998	0.000438352	(MA0039.2,Klf4,TGGCTGCGGC);(MA0146.2,Zfx,GTGGCTGCGGCCGC)
GGCTGG	0.000713576	0.000310025	2.30167	2.37701	0.0003002	0.00059835	(MA0039.2,Klf4,AGGCTGGGAC);(MA0039.2,Klf4,AGGCTGGGCC);(MA0039.2,Klf4,AGGCTGGTGC);(MA0039.2,Klf4,AGGGCTGGGC);(MA0146.2,Zfx,CAGGGCTGGGCCCA);(MA0146.2,Zfx,GCAGGCTGGGCCCA)
GGCTGT	0.000426965	0.000242048	1.76397	1.79258	0.000238185	0.000395739
GGCTTC	0.000478328	0.000235012	2.03534	1.66701	0.000286937	0.000348712	(MA0146.2,Zfx,GCGGCTTCGGCCGA);(MA0146.2,Zfx,GGCTTCGAAGCCTG)
GGCTTG	0.000297564	0.000214163	1.38943	1.14039	0.000260932	0.000287775	(MA0146.2,Zfx,GTGGCTTGGGCCCA)
GGCTTT	0.000348045	0.000322223	1.08014	2.0194	0.000172351	0.000370117
GGGAAC	0.000349682	0.000209051	1.67271	1.4145	0.000247213	0.000271345	(MA0144.2,STAT3,TATCCGGGAAC);(MA0144.2,STAT3,TTCCCGGGAAC)
GGGAAG	0.000632642	0.000377624	1.67532	2.194	0.000288351	0.000546347	(MA0039.2,Klf4,AGGGAAGGGC);(MA0144.2,STAT3,CTTAAGGGAAG)
GGGACA	0.000367821	0.00025855	1.42263	1.28436	0.000286384	0.000350275	(MA0144.2,STAT3,GTCCCGGGACA)
GGGACC	0.000471817	0.000154295	3.05788	1.4085	0.000334978	0.00028333
GGGACT	0.000396556	0.000214927	1.84507	1.60104	0.000247685	0.000293676	(MA0144.2,STAT3,CAGCTGGGACT);(MA0146.2,Zfx,CCCAGCTGGGACTG);(MA0146.2,Zfx,CGGGCCAGGGACTA);(MA0146.2,Zfx,CTAGCCCGGGACTG)
GGGAGA	0.000540317	0.000387847	1.39312	2.17377	0.000248563	0.000498167	(MA0144.2,STAT3,CTCCCGGGAGA)
GGGAGC	0.000622903	0.000179929	3.46193	2.02221	0.000308031	0.000372742
GGGAGG	0.00101448	0.000426668	2.37768	3.6462	0.000278229	0.000780313	(MA0039.2,Klf4,AGGGAGGCGC);(MA0039.2,Klf4,AGGGAGGTGC);(MA0039.2,Klf4,TGGGAGGGTG);(MA0144.2,STAT3,CAGCTGGGAGG);(MA0144.2,STAT3,CTGCAGGGAGG);(MA0146.2,Zfx,CGCCGGGAGGCCTC);(MA0146.2,Zfx,CTCCGGGAGGCCTC)
GGGAGT	0.000309281	0.000221061	1.39908	1.37608	0.000224756	0.000281433	(MA0039.2,Klf4,AGGGAGTGGG)
GGGATC	0.000263015	0.000154871	1.69829	1.11395	0.000236111	0.00020079
GGGATG	0.000379004	0.00024167	1.56827	1.40819	0.000269143	0.000322468
GGGCAC	0.000326327	0.000133403	2.44617	1.03742	0.000314555	0.000242887
GGGCAG	0.000639513	0.000253069	2.52702	1.99789	0.000320093	0.000483938	(MA0144.2,STAT3,TAGCTGGGCAG)
GGGCCA	0.000397815	0.000175093	2.27202	1.20952	0.000328903	0.000304962	(MA0146.2,Zfx,CGGGCCAGGGACTA);(MA0146.2,Zfx,CTGGCCCGGGCCAC);(MA0146.2,Zfx,GTGGCCCGGGCCAG)
GGGCCC	0.000574133	0.000112124	5.12051	1.53274	0.000374579	0.000281616	(MA0146.2,Zfx,ACGGGCCCGTCCTA);(MA0146.2,Zfx,AGGGGCCCGGCCTC);(MA0146.2,Zfx,CAGGGCTGGGCCCA);(MA0146.2,Zfx,CCAGCTGGGGCCCC);(MA0146.2,Zfx,CCCGTCGGGGCCCC);(MA0146.2,Zfx,CGAGGCCGGGCCCC);(MA0146.2,Zfx,CTGGGCCCAGCCTG);(MA0146.2,Zfx,GAGGCCTGGGCCCA);(MA0146.2,Zfx,GCAGGCTGGGCCCA);(MA0146.2,Zfx,GCCACTCGGGCCCG);(MA0146.2,Zfx,GCCCCCGGGGCCCC);(MA0146.2,Zfx,GCCGGCGGGGCCCC);(MA0146.2,Zfx,GCGCCCGGGGCCCC);(MA0146.2…
GGGCCG	0.000542084	2.85e-05	19.0296	1.30268	0.000416129	0.000181372	(MA0039.2,Klf4,GGGCCGGGGC);(MA0146.2,Zfx,CCCCCCGGGGCCGG);(MA0146.2,Zfx,GCGCCCGGGGCCGC);(MA0146.2,Zfx,GCGGGCCGGGGCTA);(MA0146.2,Zfx,GGGGCCGCGGCCCC)
GGGCCT	0.00044758	0.000189662	2.35988	1.5034	0.000297712	0.000304234	(MA0146.2,Zfx,AGGGCCTAGGCCCC);(MA0146.2,Zfx,GCCACCAGGGCCTA);(MA0146.2,Zfx,GGCCCGCGGGCCTG);(MA0146.2,Zfx,GGCCCTAGGGCCTG);(MA0146.2,Zfx,GGGGCCTAGGCCCT);(MA0146.2,Zfx,TACCCTGGGGCCTA)
GGGCGC	0.000536454	2.97e-05	18.0744	1.38579	0.00038711	0.000221406	(MA0039.2,Klf4,GGGGCGCGCC);(MA0039.2,Klf4,GGGGCGCGGC);(MA0039.2,Klf4,TGGGCGCGCC);(MA0146.2,Zfx,AGGGGCGCGGCCGC)
GGGCGG	0.00088965	7.4e-05	12.028	2.75442	0.00032299	0.000396801	(MA0039.2,Klf4,AGGGCGGAGT);(MA0039.2,Klf4,AGGGCGGGCT);(MA0039.2,Klf4,AGGGCGGGTG);(MA0039.2,Klf4,CGGGCGGCGC);(MA0039.2,Klf4,CGGGCGGGCC);(MA0039.2,Klf4,GGGGCGGGGT);(MA0039.2,Klf4,TGGGCGGCTC)
GGGCTC	0.000519532	0.000156692	3.31563	1.75462	0.000296094	0.00034853
GGGCTG	0.000751315	0.000241309	3.1135	2.48759	0.000302026	0.000512002	(MA0039.2,Klf4,AGGGCTGGGC);(MA0146.2,Zfx,CAGGGCTGGGCCCA);(MA0146.2,Zfx,GGCCCCGGGGGCTG);(MA0146.2,Zfx,TGGGCCCAGGGCTG)
GGGCTT	0.000368401	0.000211921	1.73839	1.39083	0.000264879	0.000302125
GGGGAA	0.000452826	0.000344808	1.31327	1.74206	0.000259937	0.000415824
GGGGAC	0.000499375	0.000163693	3.05067	1.71373	0.000291396	0.000305326
GGGGAG	0.000741295	0.000327386	2.26428	2.74195	0.000270353	0.000574002
GGGGAT	0.000262973	0.000193906	1.35618	1.23195	0.000213461	0.000241127	(MA0144.2,STAT3,CAGCTGGGGAT)
GGGGCA	0.000415042	0.000199224	2.0833	1.48066	0.00028031	0.000320602
GGGGCC	0.000627769	0.000134545	4.66585	1.88509	0.000333017	0.000323287	(MA0146.2,Zfx,AGGGGCCCGGCCTC);(MA0146.2,Zfx,CCAGCTGGGGCCCC);(MA0146.2,Zfx,CCCCCCGGGGCCGG);(MA0146.2,Zfx,CCCGTCGGGGCCCC);(MA0146.2,Zfx,GCCCCCGGGGCCCC);(MA0146.2,Zfx,GCCGGCGGGGCCCC);(MA0146.2,Zfx,GCGCCCGGGGCCCC);(MA0146.2,Zfx,GCGCCCGGGGCCGC);(MA0146.2,Zfx,GCTGCCGGGGCCCC);(MA0146.2,Zfx,GGGGCCGCGGCCCC);(MA0146.2,Zfx,GGGGCCTAGGCCCT);(MA0146.2,Zfx,TACCCTGGGGCCTA);(MA0147.2,Myc,GCACGGGGCC)
GGGGCG	0.000721975	6.55e-05	11.0249	2.26709	0.000318459	0.000340976	(MA0039.2,Klf4,GGGGCGCGCC);(MA0039.2,Klf4,GGGGCGCGGC);(MA0039.2,Klf4,GGGGCGGGGT);(MA0146.2,Zfx,AGGGGCGCGGCCGC)
GGGGCT	0.000548527	0.000200727	2.7327	1.86866	0.00029354	0.000401064	(MA0146.2,Zfx,GCGGGCCGGGGCTA);(MA0146.2,Zfx,GGCCCCGGGGGCTG)
GGGGGA	0.000499326	0.000258146	1.93427	1.91845	0.000260275	0.000408937
GGGGGC	0.000585716	0.000138085	4.24171	1.99837	0.000293097	0.000375184	(MA0146.2,Zfx,GGCCCCGGGGGCTG)
GGGGGG	0.000630841	0.000343296	1.8376	2.58605	0.00024394	0.000611244
GGGGGT	0.000410441	0.000182369	2.25061	1.69832	0.000241674	0.000323212	(MA0039.2,Klf4,AGGGGGTGGT)
GGGGTC	0.000381438	0.000129047	2.9558	1.21136	0.000314885	0.000246087
GGGGTG	0.000565608	0.000234608	2.41086	2.22034	0.000254739	0.000441765	(MA0039.2,Klf4,AGGGGGTGGT);(MA0039.2,Klf4,GGGGTGGTGG);(MA0039.2,Klf4,GGGGTGTGGC)
GGGGTT	0.000307084	0.000171871	1.78671	1.27629	0.000240606	0.000251564
GGGTCC	0.000437085	0.000139391	3.13569	1.26445	0.000345671	0.00026731	(MA0147.2,Myc,CCACGGGTCC)
GGGTCT	0.000393547	0.000207462	1.89696	1.41182	0.000278751	0.000302945
GGGTGA	0.000309746	0.000178134	1.73884	1.14005	0.000271694	0.000265808
GGGTGC	0.000330983	0.000118627	2.79011	1.1246	0.000294313	0.000236394
GGGTGG	0.000652827	0.000294459	2.21704	2.75455	0.000236999	0.000535682	(MA0039.2,Klf4,AGGGGGTGGT);(MA0039.2,Klf4,AGGGTGGGCC);(MA0039.2,Klf4,AGGGTGGTCC);(MA0039.2,Klf4,GGGGTGGTGG)
GGGTGT	0.000312921	0.000226928	1.37894	1.41266	0.000221511	0.00028691	(MA0039.2,Klf4,AGGGTGTTGC);(MA0039.2,Klf4,GGGGTGTGGC);(MA0039.2,Klf4,TGGGTGTGGC)
GGGTTC	0.00028999	0.000179586	1.61477	1.00882	0.000287454	0.000231266
GGGTTG	0.000259499	0.000193932	1.33809	1.18161	0.000219614	0.000244828
GGTAAG	0.000263244	0.000181458	1.45071	1.36467	0.000192898	0.00019903	(MA0144.2,STAT3,ATCCCGGTAAG)
GGTAGA	0.000231799	0.000228621	1.0139	1.19506	0.000193964	0.000216309
GGTCAC	0.00027435	0.000176528	1.55415	1.03968	0.000263878	0.000226154
GGTCAG	0.000340948	0.000226026	1.50844	1.17903	0.000289177	0.000291795	(MA0141.3,ESRRB,TTAAGGTCAGG)
GGTCCC	0.000471817	0.000154295	3.05788	1.35034	0.000349405	0.00028333
GGTCCT	0.00033555	0.000216834	1.5475	1.25184	0.000268045	0.000300775
GGTCTC	0.000338997	0.000190066	1.78357	1.15075	0.000294589	0.000289261	(MA0146.2,Zfx,GGGCCCCCGGTCTC)
GGTCTG	0.000336955	0.00021345	1.57862	1.24666	0.000270287	0.000294267	(MA0146.2,Zfx,CTAGCTTCGGTCTG)
GGTGAC	0.000311126	0.000168839	1.84274	1.04143	0.000298748	0.000237547	(MA0146.2,Zfx,ACCGGTGACGCCTG)
GGTGAG	0.000550799	0.000228664	2.40877	1.91167	0.000288125	0.000353779
GGTGCA	0.000283009	0.000149072	1.89847	1.04123	0.000271802	0.000223226	(MA0147.2,Myc,ACAGGTGCAC)
GGTGCC	0.000334786	0.000116832	2.86554	1.13264	0.00029558	0.000229856
GGTGCT	0.000336064	0.000196483	1.71039	1.34471	0.000249916	0.000282207
GGTGGA	0.000385573	0.00024636	1.56508	1.49262	0.00025832	0.000335803
GGTGGC	0.000565562	0.000185195	3.05387	1.98344	0.000285142	0.000372984	(MA0146.2,Zfx,GCAGCGGTGGCCTA);(MA0147.2,Myc,CCAGGTGGCG)
GGTGGG	0.000681728	0.000318384	2.14122	2.62648	0.00025956	0.00055865	(MA0039.2,Klf4,AGGGTGGGCC);(MA0039.2,Klf4,CAGGTGGGGT);(MA0147.2,Myc,ACAGGTGGGG)
GGTGGT	0.000321454	0.000221731	1.44975	1.29894	0.000247474	0.000313245	(MA0039.2,Klf4,AGGGGGTGGT);(MA0039.2,Klf4,AGGGTGGTCC);(MA0039.2,Klf4,GGGGTGGTGG)
GGTGTG	0.00035673	0.000290189	1.2293	1.73441	0.000205679	0.000368767	(MA0039.2,Klf4,ACGGTGTGGC);(MA0039.2,Klf4,CAGGTGTGGC);(MA0039.2,Klf4,GGGGTGTGGC);(MA0039.2,Klf4,TGGGTGTGGC);(MA0147.2,Myc,CCAGGTGTGG)
GGTTCT	0.000323933	0.0002733	1.18527	1.38653	0.000233628	0.000284361
GGTTGG	0.000270731	0.000196612	1.37698	1.14579	0.000236284	0.000265748	(MA0039.2,Klf4,CGGTTGGGGC)
GTCACC	0.000311126	0.000168839	1.84274	1.10491	0.000281585	0.000237547
GTCACT	0.000272687	0.000242718	1.12347	1.51524	0.000179963	0.000265247
GTCAGG	0.000301992	0.000230528	1.31	1.24716	0.000242144	0.000289383	(MA0141.3,ESRRB,TTAAGGTCAGG);(MA0146.2,Zfx,CATCGTCAGGCCTG);(MA0146.2,Zfx,GCACGTCAGGCCTG)
GTCAGT	0.000235505	0.00021662	1.08718	1.13332	0.000207802	0.000237425
GTCATC	0.000205208	0.000196466	1.0445	1.04006	0.000197305	0.000199546
GTCCAG	0.000378268	0.000204567	1.84912	1.38068	0.000273973	0.000301716	(MA0146.2,Zfx,CAGGTCCAGGCCTG)
GTCCCA	0.000339673	0.000234205	1.45033	1.26543	0.000268424	0.0002914
GTCCCC	0.000499375	0.000163693	3.05067	1.48448	0.000336396	0.000305326
GTCCCT	0.000373599	0.000224171	1.66658	1.26246	0.00029593	0.000318023	(MA0146.2,Zfx,GTCCCTCAGGCCTG)
GTCCTC	0.000425983	0.000207849	2.04949	1.47205	0.00028938	0.000309498
GTCCTG	0.000476779	0.000293445	1.62477	2.07516	0.000229755	0.000408907
GTCTCC	0.000432219	0.000242177	1.78473	1.54927	0.000278982	0.000345026
GTCTGC	0.000304512	0.000182472	1.66881	1.20842	0.000251992	0.00025079
GTCTGG	0.00033676	0.000221276	1.5219	1.44595	0.000232898	0.000308193
GTGAAG	0.000293249	0.000281736	1.04086	1.34934	0.000217327	0.000299516	(MA0147.2,Myc,CCACGTGAAG)
GTGACA	0.000291076	0.000279769	1.04042	1.69309	0.00017192	0.000299425
GTGACC	0.00027435	0.000176528	1.55415	1.11899	0.000245177	0.000226154
GTGACT	0.000249549	0.000241927	1.0315	1.39004	0.000179526	0.000270359
GTGAGC	0.000335569	0.0001962	1.71034	1.59205	0.000210778	0.000283648
GTGAGG	0.000369484	0.000236198	1.5643	1.40254	0.000263438	0.000334528	(MA0146.2,Zfx,CTGCGTGAGGCCTC);(MA0146.2,Zfx,GCCCGTGAGGCCTC)
GTGAGT	0.00039102	0.000290696	1.34511	1.92409	0.000203223	0.00032303	(MA0147.2,Myc,CCACGTGAGT)
GTGATG	0.000264793	0.000249925	1.05949	1.56468	0.000169231	0.000272711
GTGCAG	0.000354047	0.000200487	1.76594	1.29321	0.000273774	0.000305766	(MA0147.2,Myc,ACGCGTGCAG)
GTGCCC	0.000326327	0.000133403	2.44617	1.05893	0.000308167	0.000242887	(MA0147.2,Myc,ACGCGTGCCC);(MA0147.2,Myc,CCTCGTGCCC)
GTGCCT	0.000281982	0.00019809	1.42351	1.15348	0.000244461	0.000283921	(MA0147.2,Myc,ACGCGTGCCT);(MA0147.2,Myc,GTACGTGCCT)
GTGCTC	0.000303113	0.000187446	1.61707	1.25948	0.000240665	0.000262077	(MA0147.2,Myc,CCCCGTGCTC)
GTGCTG	0.000449796	0.000276822	1.62486	1.95493	0.000230084	0.000408543	(MA0147.2,Myc,CCACGTGCTG)
GTGGAC	0.000253109	0.000146873	1.72332	1.07575	0.000235286	0.000193569	(MA0147.2,Myc,ACGCGTGGAC)
GTGGAG	0.000442673	0.000270989	1.63354	1.84446	0.000240001	0.000390399	(MA0039.2,Klf4,AGAGTGGAGC)
GTGGCA	0.000291161	0.000201354	1.44602	1.36413	0.000213441	0.00028515	(MA0147.2,Myc,CCAAGTGGCA);(MA0147.2,Myc,CCACGTGGCA)
GTGGCC	0.000449302	0.000151598	2.96378	1.50175	0.000299185	0.000304583	(MA0146.2,Zfx,CGTGGCCACGCCTC);(MA0146.2,Zfx,GCAGCGGTGGCCTA);(MA0146.2,Zfx,GTGGCCACGACCTC);(MA0146.2,Zfx,GTGGCCCGGGCCAG);(MA0146.2,Zfx,GTGGCCTAGGCCAG);(MA0147.2,Myc,ACCCGTGGCC);(MA0147.2,Myc,ACGCGTGGCC);(MA0147.2,Myc,CCGCGTGGCC);(MA0147.2,Myc,GCACGTGGCC);(MA0147.2,Myc,GCCTGTGGCC);(MA0147.2,Myc,GCGTGTGGCC)
GTGGCT	0.000427307	0.000264332	1.61656	1.8344	0.000232941	0.000383709	(MA0146.2,Zfx,GTGGCTGCGGCCGC);(MA0146.2,Zfx,GTGGCTTGGGCCCA);(MA0147.2,Myc,ACGCGTGGCT);(MA0147.2,Myc,CCGCGTGGCT)
GTGGGA	0.000411746	0.000290327	1.41822	1.71393	0.000240235	0.000365672	(MA0147.2,Myc,CCACGTGGGA)
GTGGGC	0.000408293	0.000146624	2.78463	1.50293	0.000271664	0.000289838	(MA0039.2,Klf4,AGGGTGGGCC);(MA0147.2,Myc,ACCTGTGGGC);(MA0147.2,Myc,GCAAGTGGGC)
GTGGGG	0.000571111	0.000275216	2.07514	2.31697	0.000246491	0.0005051	(MA0039.2,Klf4,CAGGTGGGGT);(MA0039.2,Klf4,GGAGTGGGGC);(MA0147.2,Myc,ACAGGTGGGG)
GTGGGT	0.000320269	0.000284124	1.12721	1.44955	0.000220943	0.000335924
GTGGTG	0.00038872	0.000258224	1.50536	1.825	0.000212997	0.000383421	(MA0039.2,Klf4,GGGGTGGTGG);(MA0147.2,Myc,TCACGTGGTG)
GTGTCC	0.00032764	0.000218888	1.49684	1.28196	0.000255578	0.000272771	(MA0147.2,Myc,AAACGTGTCC);(MA0147.2,Myc,ACGCGTGTCC);(MA0147.2,Myc,CCTCGTGTCC)
GTGTGC	0.000330447	0.00023844	1.38587	1.48773	0.000222115	0.000327338	(MA0147.2,Myc,CCGTGTGCAC);(MA0147.2,Myc,CCGTGTGCGC);(MA0147.2,Myc,CCTCGTGTGC);(MA0147.2,Myc,GCGTGTGCAC)
GTGTGG	0.000360866	0.000297423	1.21331	1.64883	0.000218862	0.000384589	(MA0039.2,Klf4,ACGGTGTGGC);(MA0039.2,Klf4,CAGGTGTGGC);(MA0039.2,Klf4,GGGGTGTGGC);(MA0039.2,Klf4,TGCGTGTGGC);(MA0039.2,Klf4,TGGGTGTGGC);(MA0147.2,Myc,CCAGGTGTGG);(MA0147.2,Myc,GCGTGTGGCC)
GTTCCC	0.000349682	0.000209051	1.67271	1.31907	0.000265097	0.000271345
GTTCTC	0.000300719	0.000284038	1.05873	1.25839	0.000238972	0.000291567
GTTGGG	0.000297278	0.000211525	1.4054	1.32067	0.000225097	0.00026681	(MA0039.2,Klf4,CGGTTGGGGC)
GTTTCC	0.000328241	0.000316537	1.03698	1.51569	0.000216562	0.000322878	(MA0144.2,STAT3,GTTTCCGGAAA);(MA0147.2,Myc,ACACGTTTCC)
TCACCT	0.000382653	0.000281599	1.35886	1.18456	0.000323034	0.000344707
TCAGAG	0.000443835	0.000434957	1.02041	2.00497	0.000221367	0.000484135
TCAGCC	0.000392608	0.000235802	1.66499	1.35905	0.000288884	0.000346452
TCAGGC	0.000334093	0.000208381	1.60328	1.12692	0.000296464	0.000296649	(MA0146.2,Zfx,CATCGTCAGGCCTG);(MA0146.2,Zfx,CCTGCTCAGGCCTG);(MA0146.2,Zfx,GCACGTCAGGCCTG);(MA0146.2,Zfx,GTCCCTCAGGCCTG)
TCAGGG	0.000394161	0.000300893	1.30997	1.65047	0.000238817	0.000369313
TCAGTC	0.000253332	0.000245793	1.03067	1.09466	0.000231425	0.000267083
TCCAAG	0.000342794	0.000313573	1.09319	1.67338	0.000204851	0.000351215
TCCACC	0.000385573	0.00024636	1.56508	1.4143	0.000272624	0.000335803
TCCAGA	0.000423385	0.000410114	1.03236	1.80689	0.000234318	0.000454007
TCCAGC	0.000486962	0.000304338	1.60007	1.68753	0.000288565	0.000423819
TCCAGG	0.000544672	0.000392331	1.3883	2.17769	0.000250114	0.000544845	(MA0146.2,Zfx,CAGGTCCAGGCCTG);(MA0146.2,Zfx,TCTCTCCAGGCCTG)
TCCCAC	0.000411746	0.000290327	1.41822	1.55276	0.000265171	0.000365672
TCCCAG	0.000657745	0.00044317	1.48418	2.50747	0.000262314	0.000623335
TCCCCA	0.000558589	0.00036101	1.54729	2.07848	0.000268748	0.000496028
TCCCCC	0.000499326	0.000258146	1.93427	1.82281	0.000273932	0.000408937
TCCCCG	0.000422363	5.16e-05	8.19022	1.13167	0.00037322	0.000188093
TCCCCT	0.000480679	0.000359025	1.33885	1.73336	0.00027731	0.000443191
TCCCGC	0.000443709	3.88e-05	11.4499	1.02523	0.00043279	0.000179567	(MA0146.2,Zfx,TCCCGCGAGGCCTC)
TCCCGG	0.000441454	4.86e-05	9.0808	1.04592	0.000422072	0.000189443	(MA0144.2,STAT3,ATCCCGGTAAG);(MA0144.2,STAT3,CTCCCGGGAGA);(MA0144.2,STAT3,GTCCCGGGACA);(MA0144.2,STAT3,TTCCCGGGAAC)
TCCCTC	0.000570904	0.00037704	1.51417	2.05956	0.000277197	0.000537654	(MA0146.2,Zfx,GTCCCTCAGGCCTG)
TCCCTG	0.000531298	0.0003913	1.35778	2.02954	0.000261782	0.000504265
TCCCTT	0.000403916	0.00040038	1.00883	1.59094	0.000253886	0.000436501
TCCTCC	0.000787125	0.000480891	1.6368	2.68188	0.000293498	0.000658377
TCCTGC	0.000508294	0.000304828	1.66748	1.96331	0.000258896	0.000446286
TCCTGG	0.000625373	0.00041995	1.48916	2.40968	0.000259525	0.00059125
TCCTTC	0.000564777	0.00053441	1.05682	2.49119	0.00022671	0.000550989
TCTACC	0.000231799	0.000228621	1.0139	1.19506	0.000193964	0.000216309
TCTAGG	0.000226633	0.000222212	1.0199	1.12074	0.000202217	0.000244843	(MA0146.2,Zfx,AGGCTCTAGGCCTA);(MA0146.2,Zfx,TGAATCTAGGCCTA)
TCTCCA	0.000532385	0.000479182	1.11103	2.21488	0.000240368	0.000535303	(MA0146.2,Zfx,TCTCTCCAGGCCTG)
TCTCCC	0.000540317	0.000387847	1.39312	2.00182	0.000269913	0.000498167
TCTGAG	0.00048671	0.000464784	1.04718	2.48375	0.000195958	0.000519466
TCTGCA	0.000408698	0.000392357	1.04165	1.87568	0.000217893	0.000423955
TCTGCC	0.000443016	0.000329328	1.34521	1.77823	0.000249133	0.000481086
TCTGCT	0.000421329	0.000405681	1.03857	1.90387	0.000221301	0.000476444
TCTGGA	0.000423385	0.000410114	1.03236	2.03275	0.000208282	0.000454007
TCTGGC	0.000376426	0.000258404	1.45673	1.4356	0.000262209	0.000346771	(MA0146.2,Zfx,GCCGCTCTGGCCTA)
TCTGGG	0.000555596	0.000390905	1.42131	2.3087	0.000240653	0.000504098	(MA0147.2,Myc,CCATCTGGGC)
TCTGTC	0.000441051	0.000439115	1.00441	2.07952	0.000212092	0.000460121
TCTTCC	0.000534645	0.000509575	1.0492	2.40854	0.000221979	0.000561684
TGAAGC	0.000287934	0.000267072	1.07811	1.13493	0.000253701	0.000296588
TGACTC	0.000267709	0.000249547	1.07278	1.25374	0.000213529	0.00027083
TGAGAG	0.000399841	0.000379935	1.05239	1.76054	0.000227112	0.00040516
TGAGCA	0.000333167	0.00031304	1.0643	1.42848	0.000233231	0.000355433
TGAGCC	0.00038595	0.00024057	1.60432	1.49668	0.00025787	0.000358725
TGAGCT	0.00032258	0.000288145	1.11951	1.41723	0.000227613	0.000351352
TGAGGC	0.000349977	0.000230219	1.52019	1.37499	0.00025453	0.000335302	(MA0146.2,Zfx,CTGCGTGAGGCCTC);(MA0146.2,Zfx,GCCACTGAGGCCTC);(MA0146.2,Zfx,GCCCCTGAGGCCTC);(MA0146.2,Zfx,GCCCGTGAGGCCTC)
TGAGGG	0.000380843	0.000244573	1.55717	1.4573	0.000261335	0.000348576
TGCACC	0.000283009	0.000149072	1.89847	1.08454	0.000260949	0.000223226
TGCAGA	0.000408698	0.000392357	1.04165	1.78758	0.000228632	0.000423955
TGCAGC	0.000417829	0.000220975	1.89084	1.52938	0.000273202	0.000366916
TGCAGG	0.000477367	0.000278403	1.71466	1.82546	0.000261504	0.000411592	(MA0144.2,STAT3,CTGCAGGGAGG)
TGCAGT	0.00027836	0.000273094	1.01928	1.18343	0.000235215	0.000297726
TGCATC	0.000219289	0.000213244	1.02835	1.07813	0.000203399	0.000224637
TGCCAC	0.000291161	0.000201354	1.44602	1.19795	0.00024305	0.00028515
TGCCAG	0.000420373	0.000288884	1.45516	1.62922	0.00025802	0.000372484	(MA0144.2,STAT3,GTGCCAGGTAG)
TGCCCA	0.000379424	0.000274915	1.38015	1.32602	0.000286138	0.000368873
TGCCCC	0.000415042	0.000199224	2.0833	1.44101	0.000288021	0.000320602
TGCCCT	0.000395497	0.000268189	1.4747	1.65266	0.00023931	0.000376291
TGCCTC	0.000477375	0.000340135	1.40349	2.31367	0.000206328	0.00048456
TGCCTG	0.000468699	0.000363999	1.28764	2.02744	0.000231178	0.000493222	(MA0144.2,STAT3,ATGCCTGGACT);(MA0146.2,Zfx,CTAGCCCATGCCTG)
TGCTCA	0.000333167	0.00031304	1.0643	1.42137	0.000234398	0.000355433	(MA0146.2,Zfx,CCTGCTCAGGCCTG)
TGCTCC	0.000443647	0.000251369	1.76493	1.50932	0.000293939	0.000357329
TGCTCT	0.000431016	0.000422003	1.02136	1.86125	0.000231573	0.000477536
TGCTGC	0.000564067	0.000258739	2.18006	1.87546	0.000300762	0.000423789
TGCTGG	0.000546472	0.000378389	1.44421	2.55562	0.000213831	0.000535015
TGCTGT	0.000392216	0.000387125	1.01315	2.14003	0.000183276	0.000419753
TGGAAG	0.000433309	0.000432561	1.00173	1.98551	0.000218236	0.000463185	(MA0144.2,STAT3,GAGACTGGAAG)
TGGACT	0.000248025	0.000241696	1.02619	1.06223	0.000233494	0.000265368	(MA0144.2,STAT3,ATGCCTGGACT)
TGGAGA	0.000532385	0.000479182	1.11103	2.38965	0.000222787	0.000535303
TGGAGC	0.000426383	0.000254831	1.6732	1.74866	0.000243834	0.00036009	(MA0039.2,Klf4,AGAGTGGAGC)
TGGAGG	0.000562152	0.000365374	1.53857	2.28563	0.00024595	0.000499972
TGGCAG	0.000459973	0.000290842	1.58152	2.01728	0.000228017	0.000403931
TGGCCA	0.000395547	0.00025648	1.54221	1.60314	0.000246732	0.000387047	(MA0146.2,Zfx,CCTGGCCAGGCCTG);(MA0146.2,Zfx,CGTGGCCACGCCTC);(MA0146.2,Zfx,GCTGGCCAGGCCTG);(MA0146.2,Zfx,GTGGCCACGACCTC)
TGGCCC	0.000397815	0.000175093	2.27202	1.27151	0.000312869	0.000304962	(MA0146.2,Zfx,CTGGCCCGGGCCAC);(MA0146.2,Zfx,GCCAGCTGGCCCTG);(MA0146.2,Zfx,GTGGCCCGGGCCAG)
TGGCCT	0.000399983	0.000318152	1.25721	1.6506	0.000242325	0.000441143	(MA0146.2,Zfx,CTGGCCTAGGCCAC);(MA0146.2,Zfx,GCAGCGGTGGCCTA);(MA0146.2,Zfx,GCCGCTCTGGCCTA);(MA0146.2,Zfx,GTGGCCTAGGCCAG)
TGGCTC	0.000410437	0.000275791	1.48821	1.61526	0.000254099	0.000422029
TGGCTG	0.000576061	0.000344404	1.67263	2.65267	0.000217163	0.00053412	(MA0039.2,Klf4,TGGCTGCGGC);(MA0146.2,Zfx,GTGGCTGCGGCCGC)
TGGCTT	0.000385066	0.000378792	1.01656	1.91715	0.000200854	0.000442675	(MA0146.2,Zfx,GTGGCTTGGGCCCA)
TGGGAA	0.000462549	0.000458856	1.00805	2.32515	0.000198933	0.00050516
TGGGAC	0.000339673	0.000234205	1.45033	1.31982	0.000257363	0.0002914	(MA0039.2,Klf4,AGGCTGGGAC);(MA0144.2,STAT3,CAGCTGGGACT);(MA0146.2,Zfx,CCCAGCTGGGACTG)
TGGGAG	0.000550727	0.000394582	1.39572	2.29295	0.000240182	0.000514186	(MA0039.2,Klf4,TGGGAGGGTG);(MA0144.2,STAT3,CAGCTGGGAGG)
TGGGCA	0.000379424	0.000274915	1.38015	1.55757	0.0002436	0.000368873	(MA0039.2,Klf4,TGGGCATGCC);(MA0144.2,STAT3,TAGCTGGGCAG)
TGGGCC	0.000381794	0.000163745	2.33164	1.34709	0.000283421	0.000280296	(MA0039.2,Klf4,AGGCTGGGCC);(MA0039.2,Klf4,AGGGTGGGCC);(MA0146.2,Zfx,CAGGGCTGGGCCCA);(MA0146.2,Zfx,CTGGGCCCAGCCTG);(MA0146.2,Zfx,GAGGCCTGGGCCCA);(MA0146.2,Zfx,GCAGGCTGGGCCCA);(MA0146.2,Zfx,GTGGCTTGGGCCCA);(MA0146.2,Zfx,TGGGCCCAGCCCTG);(MA0146.2,Zfx,TGGGCCCAGGCCTC);(MA0146.2,Zfx,TGGGCCCAGGGCTG)
TGGGCT	0.000467634	0.000262485	1.78157	1.83757	0.000254485	0.000399426
TGGGGA	0.000558589	0.00036101	1.54729	2.34048	0.000238664	0.000496028	(MA0144.2,STAT3,CAGCTGGGGAT)
TGGGGC	0.000463037	0.000210804	2.19653	1.65567	0.000279668	0.00036678	(MA0039.2,Klf4,CGGTTGGGGC);(MA0039.2,Klf4,GGAGTGGGGC);(MA0146.2,Zfx,CCAGCTGGGGCCCC);(MA0146.2,Zfx,TACCCTGGGGCCTA)
TGGGGG	0.000565459	0.00030341	1.86368	2.40597	0.000235024	0.000515097	(MA0039.2,Klf4,AGGATGGGGG)
TGGGGT	0.000442449	0.000255629	1.73082	1.81548	0.00024371	0.0003713	(MA0039.2,Klf4,CAGGTGGGGT)
TGGGTC	0.000305179	0.000202136	1.50977	1.15343	0.000264584	0.000267432
TGGGTG	0.000427673	0.000322327	1.32683	1.85235	0.000230881	0.000407724	(MA0039.2,Klf4,TGGGTGTGGC)
TGGTGC	0.000270676	0.000180668	1.4982	1.11894	0.000241904	0.000249577	(MA0039.2,Klf4,AGGCTGGTGC)
TGGTGG	0.000447152	0.000349155	1.28067	2.15375	0.000207616	0.000477187	(MA0039.2,Klf4,GGGGTGGTGG)
TGTCAC	0.000291076	0.000279769	1.04042	1.46495	0.000198694	0.000299425
TGTCCC	0.000367821	0.00025855	1.42263	1.26308	0.00029121	0.000350275
TGTGCC	0.000306388	0.000229626	1.33429	1.48975	0.000205664	0.000301837
TGTGGC	0.000365931	0.000253258	1.44489	1.60118	0.000228538	0.000342371	(MA0039.2,Klf4,ACGGTGTGGC);(MA0039.2,Klf4,CAGGTGTGGC);(MA0039.2,Klf4,GGGGTGTGGC);(MA0039.2,Klf4,TGCGTGTGGC);(MA0039.2,Klf4,TGGGTGTGGC);(MA0147.2,Myc,GCCTGTGGCC);(MA0147.2,Myc,GCGTGTGGCC)
TGTGGG	0.000408231	0.000325436	1.25441	1.93736	0.000210716	0.000432754	(MA0147.2,Myc,ACCTGTGGGC)
TTCAGC	0.000287892	0.00028013	1.02771	1.50452	0.000191351	0.000301625
TTCCAG	0.000554243	0.000515365	1.07544	2.73121	0.00020293	0.0005502
TTCCCA	0.000462549	0.000458856	1.00805	2.21335	0.000208982	0.00050516
TTCCCC	0.000452826	0.000344808	1.31327	1.77518	0.000255087	0.000415824
TTCCCT	0.000508343	0.000470668	1.08004	2.19833	0.000231241	0.000501368
TTCCTC	0.000597831	0.000524523	1.13976	2.58905	0.000230907	0.000529099
TTCCTG	0.00060442	0.00053484	1.1301	3.10047	0.000194945	0.000575974
TTCTCC	0.000515615	0.000468203	1.10126	2.03955	0.000252808	0.000494845
TTCTGC	0.000376826	0.000358055	1.05242	1.68262	0.000223952	0.000392872
TTGGCC	0.000258976	0.000183159	1.41394	1.05886	0.000244581	0.000237183
TTGGCT	0.000339804	0.000293703	1.15697	1.75858	0.000193227	0.000349501
TTGGGC	0.000267894	0.000156331	1.71363	1.13128	0.000236807	0.000217022	(MA0146.2,Zfx,GTGGCTTGGGCCCA);(MA0147.2,Myc,CCACTTGGGC)
TTGGGG	0.00042907	0.000308676	1.39003	1.83836	0.000233399	0.000395072	(MA0039.2,Klf4,CGGTTGGGGC)
